# Supplementary material for: Heat Shock Alters the Proteomic Profile of Equine Mesenchymal Stem Cells
Source: Int J Mol Sci. 2022 Jun 29;23(13):7233. doi: 10.3390/ijms23137233 (PMC9267023; doi:10.3390/ijms23137233)
Supplement: Supplementary file 1 [file ijms-23-07233-s001.zip]

Archive with 5 entries (5 files):
- ijms-1729675-supplementary/Table S7 Unique and Razor peptides.pdf
- ijms-1729675-supplementary/Table S8 LC-MS Peptides for heat shock experiment.xlsx
- ijms-1729675-supplementary/Tables S1 and S2 Correlation coefficients.pdf
- ijms-1729675-supplementary/Tables S3-S6 Gene names and descriptions.pdf
- ijms-1729675-supplementary/Tables S9-S89 Duncan Summary Tables.pdf
