# Supplementary material for: Heat Shock Alters the Proteomic Profile of Equine Mesenchymal Stem Cells
Source: Int J Mol Sci. 2022 Jun 29;23(13):7233. doi: 10.3390/ijms23137233 (PMC9267023; doi:10.3390/ijms23137233)
Supplement: Supplementary file 1 [file ijms-23-07233-s001.zip › ijms-1729675-supplementary/Table S8 LC-MS Peptides for heat shock experiment.xlsx]

## Sheet: ProteinGroups
Checked	Protein Group ID	# Proteins	# Unique Peptides	# Peptides	# PSMs	Group Description	Found in Sample: [S1] F1: 126, Sample, SM_37	Found in Sample: [S12] F2: 126, Sample, SM_42	Found in Sample: [S2] F1: 127N, Sample, SM_37	Found in Sample: [S13] F2: 127N, Sample, SM_42	Found in Sample: [S3] F1: 127C, Sample, SM_37	Found in Sample: [S14] F2: 127C, Sample, SM_42	Found in Sample: [S4] F1: 128N, Sample, OM_37	Found in Sample: [S15] F2: 128N, Sample, OM_42	Found in Sample: [S5] F1: 128C, Sample, OM_37	Found in Sample: [S16] F2: 128C, Sample, OM_42	Found in Sample: [S6] F1: 129N, Sample, OM_37	Found in Sample: [S17] F2: 129N, Sample, OM_42	Found in Sample: [S7] F1: 129C, Sample, AD_37	Found in Sample: [S18] F2: 129C, Sample, AD_42	Found in Sample: [S8] F1: 130N, Sample, AD_37	Found in Sample: [S19] F2: 130N, Sample, AD_42	Found in Sample: [S9] F1: 130C, Sample, AD_37	Found in Sample: [S20] F2: 130C, Sample, AD_42	Found in Sample: [S10] F1: 131N, Control, Pool	Found in Sample: [S21] F2: 131N, Control, Pool	Found in Sample: [S11] F1: 131C, Control, Pool	Found in Sample: [S22] F2: 131C, Control, Pool
FALSE	2273	5	108	138	687	[Master Protein] Myosin heavy chain 9 OS=Equus caballus OX=9796 GN=MYH9 PE=3 SV=2	High	High	High	High	High	High	High	High	High	High	High	High	High	High	High	High	High	High	High	High	High	High
	Checked	Protein FDR Confidence: Combined	Master	Accession	Description	Exp. q-value: Combined	Sum PEP Score	Coverage [%]	# Peptides	# PSMs	# Unique Peptides	# Protein Groups	# AAs	MW [kDa]	calc. pI	Score Sequest HT: Sequest HT	# Peptides (by Search Engine): Sequest HT	# Razor Peptides	Abundances (Grouped): F1, 126, SM_37, Sample	Abundances (Grouped): F2, 126, SM_42, Sample	Abundances (Grouped): F1, 127N, SM_37, Sample	Abundances (Grouped): F2, 127N, SM_42, Sample	Abundances (Grouped): F1, 127C, SM_37, Sample	Abundances (Grouped): F2, 127C, SM_42, Sample	Abundances (Grouped): F1, 128N, OM_37, Sample	Abundances (Grouped): F2, 128N, OM_42, Sample	Abundances (Grouped): F1, 128C, OM_37, Sample	Abundances (Grouped): F2, 128C, OM_42, Sample	Abundances (Grouped): F1, 129N, OM_37, Sample	Abundances (Grouped): F2, 129N, OM_42, Sample	Abundances (Grouped): F1, 129C, AD_37, Sample	Abundances (Grouped): F2, 129C, AD_42, Sample	Abundances (Grouped): F1, 130N, AD_37, Sample	Abundances (Grouped): F2, 130N, AD_42, Sample	Abundances (Grouped): F1, 130C, AD_37, Sample	Abundances (Grouped): F2, 130C, AD_42, Sample	Abundances (Grouped): F1, 131N, Pool, Control	Abundances (Grouped): F2, 131N, Pool, Control	Abundances (Grouped): F1, 131C, Pool, Control	Abundances (Grouped): F2, 131C, Pool, Control	Found in Sample: [S1] F1: 126, Sample, SM_37	Found in Sample: [S12] F2: 126, Sample, SM_42	Found in Sample: [S2] F1: 127N, Sample, SM_37	Found in Sample: [S13] F2: 127N, Sample, SM_42	Found in Sample: [S3] F1: 127C, Sample, SM_37	Found in Sample: [S14] F2: 127C, Sample, SM_42	Found in Sample: [S4] F1: 128N, Sample, OM_37	Found in Sample: [S15] F2: 128N, Sample, OM_42	Found in Sample: [S5] F1: 128C, Sample, OM_37
	FALSE	High	Master Protein	F6X485	Myosin heavy chain 9 OS=Equus caballus OX=9796 GN=MYH9 PE=3 SV=2	0	690.69	54	138	687	108	1	1981	229.1	5.63	1824.92	138	28	3.67177e+08	5.01227e+08	1.02652e+09	6.54815e+08	7.29987e+08	4.41054e+08	1.09943e+09	1.04774e+09	9.83261e+08	9.54221e+08	6.70283e+08	1.27254e+09	5.66016e+08	3.46627e+08	5.30835e+08	5.21905e+08	5.73501e+08	2.88356e+08	6.38776e+08	6.87669e+08	6.91031e+08	7.16507e+08	High	High	High	High	High	High	High	High	High
		Checked	Confidence	Annotated Sequence	Modifications	Modifications in Master Proteins	Qvality PEP	Qvality q-value	# Protein Groups	# Proteins	# PSMs	Master Protein Accessions	Positions in Master Proteins	# Missed Cleavages	Theo. MH+ [Da]	# Razor Quan Results	Abundances (Grouped): F1, 126, SM_37, Sample	Abundances (Grouped): F2, 126, SM_42, Sample	Abundances (Grouped): F1, 127N, SM_37, Sample	Abundances (Grouped): F2, 127N, SM_42, Sample	Abundances (Grouped): F1, 127C, SM_37, Sample	Abundances (Grouped): F2, 127C, SM_42, Sample	Abundances (Grouped): F1, 128N, OM_37, Sample	Abundances (Grouped): F2, 128N, OM_42, Sample	Abundances (Grouped): F1, 128C, OM_37, Sample	Abundances (Grouped): F2, 128C, OM_42, Sample	Abundances (Grouped): F1, 129N, OM_37, Sample	Abundances (Grouped): F2, 129N, OM_42, Sample	Abundances (Grouped): F1, 129C, AD_37, Sample	Abundances (Grouped): F2, 129C, AD_42, Sample	Abundances (Grouped): F1, 130N, AD_37, Sample	Abundances (Grouped): F2, 130N, AD_42, Sample	Abundances (Grouped): F1, 130C, AD_37, Sample	Abundances (Grouped): F2, 130C, AD_42, Sample	Abundances (Grouped): F1, 131N, Pool, Control	Abundances (Grouped): F2, 131N, Pool, Control	Abundances (Grouped): F1, 131C, Pool, Control	Abundances (Grouped): F2, 131C, Pool, Control	Quan Info	Found in Sample: [S1] F1: 126, Sample, SM_37	Found in Sample: [S12] F2: 126, Sample, SM_42	Found in Sample: [S2] F1: 127N, Sample, SM_37	Found in Sample: [S13] F2: 127N, Sample, SM_42	Found in Sample: [S3] F1: 127C, Sample, SM_37	Found in Sample: [S14] F2: 127C, Sample, SM_42	Found in Sample: [S4] F1: 128N, Sample, OM_37	Found in Sample: [S15] F2: 128N, Sample, OM_42	Found in Sample: [S5] F1: 128C, Sample, OM_37	Found in Sample: [S16] F2: 128C, Sample, OM_42
		FALSE	High	[K].VEDGVGCLETAEEAKR.[K]	1xCarbamidomethyl [C7]; 1xTMT6plex [K15]; 1xTMT6plex [N-Term]		3.52108e-08	0	1	4	2	F6X485	F6X485 [1394-1409]	1	2221.15	0	1.08878e+06	274628	1.14449e+06	336222	1.13052e+06	225317	912048	412940	643304	431682	804630	562114	647466	142893	422663	258648	631299	157851	665861	293738	730073	402062		High	High	High	High	High	High	High	High	High	High
		FALSE	High	[R].AGVLAHLEEERDLK.[I]	1xTMT6plex [K14]; 1xTMT6plex [N-Term]		2.50098e-08	0	2	6	5	F6X485; A0A3Q2I8P4	F6X485 [786-799]; A0A3Q2I8P4 [793-806]	1	2038.17	0	546919	880113	1.47535e+06	807361	1.04001e+06	629584	1.95161e+06	1.36835e+06	1.4683e+06	1.36854e+06	1.06378e+06	2.18277e+06	1.04222e+06	637376	1.01823e+06	1.70183e+06	973388	671250	1.00667e+06	848953	1.09879e+06	968943	Shared	High	High	High	High	High	High	High	High	High	High
		FALSE	High	[K].KANLQIDQINTDLNLER.[S]	1xTMT6plex [K1]; 1xTMT6plex [N-Term]		4.52147e-09	0	1	4	2	F6X485	F6X485 [1775-1791]	1	2456.39	0	1.07441e+06	624113	1.96452e+06	730615	1.4113e+06	597647	2.12355e+06	1.16927e+06	2.03725e+06	1.19861e+06	1.7417e+06	1.33826e+06	1.13995e+06	443987	1.21561e+06	1.05628e+06	1.1678e+06	388279	1.43947e+06	923808	1.28447e+06	960607		High	High	High	High	High	High	High	High	High	High
		FALSE	High	[R].VISGVLQLGNIVFKK.[E]	2xTMT6plex [K14; K15]; 1xTMT6plex [N-Term]		4.06288e-11	0	1	4	5	F6X485	F6X485 [342-356]	1	2302.48	0	474060	1.37429e+06	927187	1.04374e+06	713258	714087	897233	2.34213e+06	793113	1.86614e+06	461248	3.08188e+06	550214	729822	505890	1.78462e+06	528496	644246	519244	1.24266e+06	585788	1.47746e+06		High	High	High	High	High	High	High	High	High	High
		FALSE	High	[R].VISGVLQLGNIVFK.[K]	1xTMT6plex [K14]; 1xTMT6plex [N-Term]		1.88215e-08	0	1	4	3	F6X485	F6X485 [342-355]	0	1945.23	0	80862.6	216008	166685	457023	161250	246756	238767	897236	241072	639417	133400	1.16783e+06	139741	181155	130778	357164	105660	218080	152447	534788	150261	519037		High	High	High	High	High	High	High	High	High	High
		FALSE	High	[K].LQVELDNVTGLLTQSDSK.[S]	1xTMT6plex [K18]; 1xTMT6plex [N-Term]		8.49952e-09	0	1	4	3	F6X485	F6X485 [1299-1316]	0	2418.35	0	75999.8	1.08556e+06	185823	1.44502e+06	117607	991113	245744	2.06313e+06	206310	2.25229e+06	183095	2.26482e+06	114329	749274	99327.1	1.21128e+06	125430	577742	175066	1.51957e+06	150773	1.60897e+06		High	High	High	High	High	High	High	High	High	High
		FALSE	High	[R].QAQQERDELAEEIANSSGK.[G]	1xTMT6plex [K19]; 1xTMT6plex [N-Term]		2.01158e-10	0	1	4	7	F6X485	F6X485 [1719-1737]	1	2561.32	0	634424	1.00347e+06	1.19444e+06	1.17235e+06	1.18029e+06	923704	1.39449e+06	1.5838e+06	1.32152e+06	1.91695e+06	1.33026e+06	2.10792e+06	719541	568880	689404	1.07435e+06	732546	498009	936951	1.3179e+06	1.00112e+06	1.31472e+06		High	High	High	High	High	High	High	High	High	High
		FALSE	High	[R].QEEEMIAKEEELVK.[V]	2xTMT6plex [K8; K14]; 1xTMT6plex [N-Term]		2.26031e-08	0	1	4	4	F6X485	F6X485 [864-877]	1	2392.32	0	956847	1.20377e+07	4.69586e+06	2.47158e+07	3.88297e+06	1.05411e+07	6.63038e+06	3.47145e+07	3.91288e+06	3.12471e+07	2.53284e+06	4.82331e+07	2.29337e+06	1.00922e+07	1.2146e+06	1.34593e+07	2.02439e+06	6.8935e+06	2.49872e+06	1.62123e+07	3.39303e+06	2.15984e+07		High	High	High	High	High	High	High	High	High	High
		FALSE	High	[R].ELEDATETADAMNR.[E]	1xTMT6plex [N-Term]		1.73413e-08	0	1	4	11	F6X485	F6X485 [1920-1933]	0	1794.84	0	519458	909545	573649	1.04248e+06	625057	898508	784772	1.59238e+06	783519	1.49812e+06	651758	1.60208e+06	542112	629010	565628	977597	605832	545333	575151	1.25394e+06	564732	1.2259e+06		High	High	High	High	High	High	High	High	High	High
		FALSE	High	[R].IAQLEEELEEEQGNTELVNDR.[L]	1xTMT6plex [N-Term]		1.75854e-09	0	1	4	2	F6X485	F6X485 [1752-1772]	0	2687.32	0	1.46288e+06	1.95702e+06	2.10753e+06	1.71845e+06	1.89286e+06	1.7807e+06	2.44707e+06	2.74721e+06	2.52086e+06	2.97312e+06	2173581	2.86633e+06	1.69727e+06	1.39851e+06	1.90068e+06	1.75086e+06	1.83206e+06	1.56721e+06	1.90574e+06	2.41807e+06	1.8706e+06	2.25888e+06		High	High	High	High	High	High	High	High	High	High
		FALSE	High	[R].IAQLEEELEEEQGNTELVNDRLK.[K]	1xTMT6plex [K23]; 1xTMT6plex [N-Term]		8.58182e-09	0	1	4	2	F6X485	F6X485 [1752-1774]	1	3157.66	0	739442	710643	1.05481e+06	694627	934892	736464	1.22664e+06	1.11792e+06	1.04671e+06	1.03659e+06	1172703	1.23582e+06	1.23345e+06	647389	1.16075e+06	889705	1.15011e+06	605803	986821	814182	1.10919e+06	865311		High	High	High	High	High	High	High	High	High	High
		FALSE	High	[K].IAQLEEQLDNETKER.[Q]	1xTMT6plex [K13]; 1xTMT6plex [N-Term]		9.58298e-10	0	1	4	1	F6X485	F6X485 [1837-1851]	1	2274.23	0	1.00305e+06		1.66486e+06		1.38048e+06		1.96284e+06		1.66023e+06		1.7604e+06		1.1776e+06		1.04363e+06		1.17999e+06		1.33808e+06		1.50308e+06			High	Not Found	High	Not Found	High	Not Found	High	Not Found	High	Not Found
		FALSE	High	[R].IIGLDQVAGMSETALPGAFK.[T]	1xTMT6plex [K20]; 1xTMT6plex [N-Term]		1.63516e-10	0	1	4	5	F6X485	F6X485 [639-658]	0	2476.39	0	3.44393e+06	3.41495e+06	9.96534e+06	3.76754e+06	6.80298e+06	2.23347e+06	1.1061e+07	6.01911e+06	1.08726e+07	5.23924e+06	4.35674e+06	7.3241e+06	6.33713e+06	2.37692e+06	5.69885e+06	3.96359e+06	6.21271e+06	2.1035e+06	6.53556e+06	3.77062e+06	6.48984e+06	3.86088e+06		High	High	High	High	High	High	High	High	High	High
		FALSE	High	[K].TLEEEAKTHEAQIQEMR.[Q]	1xTMT6plex [K7]; 1xTMT6plex [N-Term]		4.02963e-08	0	1	4	3	F6X485	F6X485 [1196-1212]	1	2501.31	0	1.03467e+06	380365	3.40333e+06	314664	2.35514e+06	231939	3.27484e+06	521701	2.30266e+06	358405	2.15562e+06	523975	1.75475e+06	207103	1.09589e+06	357214	1.52067e+06	209314	1.68433e+06	277843	2.16788e+06	373955		High	High	High	High	High	High	High	High	High	High
		FALSE	High	[K].LKDVLLQVDDERR.[N]	1xTMT6plex [K2]; 1xTMT6plex [N-Term]		6.09555e-09	0	1	4	6	F6X485	F6X485 [1865-1877]	2	2057.21	0	1.4364e+07	8.94638e+06	2.8021e+07	9.4932e+06	2.1137e+07	8.88996e+06	3.57511e+07	1.67342e+07	3.00594e+07	1.62586e+07	5.153e+07	1.88297e+07	1.76678e+07	6.33163e+06	1.85268e+07	9.5194e+06	1.85804e+07	5.37102e+06	3.24913e+07	1.33822e+07	3.33997e+07	1.2613e+07		High	High	High	High	High	High	High	High	High	High
		FALSE	High	[K].LKNKHEAMITDLEER.[L]	2xTMT6plex [K2; K4]; 1xTMT6plex [N-Term]		1.05847e-05	9.48527e-05	1	4	7	F6X485	F6X485 [1042-1056]	2	2514.43	0	1.08283e+06	6.79546e+06	2.34411e+06	5.61003e+06	1.61788e+06	7.44286e+06	2.22729e+06	7.83324e+06	1.98068e+06	7.54772e+06	1.43827e+06	8.90979e+06	1.64492e+06	6.94078e+06	1.5902e+06	7.55362e+06	1.5837e+06	6.48893e+06	1.56394e+06	6.77881e+06	1.59496e+06	7.14378e+06		High	High	High	High	High	High	High	High	High	High
		FALSE	High	[K].LEEDQIILEDQNCK.[L]	1xCarbamidomethyl [C13]; 1xTMT6plex [K14]; 1xTMT6plex [N-Term]		1.30691e-06	9.48527e-05	1	4	3	F6X485	F6X485 [997-1010]	0	2205.15	0	353300		748690		607505		959328		911844		610377		581757		549867		492575		550571		641030			High	Not Found	High	Not Found	High	Not Found	High	Not Found	High	Not Found
		FALSE	High	[R].LEVNLQAMK.[A]	1xTMT6plex [K9]; 1xTMT6plex [N-Term]		0.000374129	9.48527e-05	1	4	8	F6X485	F6X485 [1579-1587]	0	1503.9	0	3.62204e+07	6.51255e+07	6.95893e+07	7.17384e+07	5.0146e+07	5.51577e+07	8.05216e+07	1.12071e+08	7.66806e+07	1.10973e+08	6.23448e+07	1.18978e+08	3.47079e+07	3.34029e+07	3.79036e+07	5.35973e+07	4.58364e+07	2.91556e+07	5.21023e+07	9.64495e+07	5.21973e+07	8.30545e+07		High	High	High	High	High	High	High	High	High	High
		FALSE	High	[R].IMGIPEEEQMGLLR.[V]	1xTMT6plex [N-Term]		1.93971e-05	9.48527e-05	1	4	2	F6X485	F6X485 [328-341]	0	1844.98	0	911080		3.70722e+06		1.93274e+06		3.79929e+06		3.97354e+06		1.66156e+06		1.85061e+06		1.90439e+06		2.0354e+06		2.17645e+06		2.00584e+06			High	Not Found	High	Not Found	High	Not Found	High	Not Found	High	Not Found
		FALSE	High	[R].LQQELDDLLVDLDHQR.[Q]	1xTMT6plex [N-Term]		6.18638e-06	9.48527e-05	1	4	1	F6X485	F6X485 [1439-1454]	0	2179.16	0	88694.2		118746		131555		124292		140949		118083		129285		165627		129687		123423		136599			High	Not Found	High	Not Found	High	Not Found	High	Not Found	High	Not Found
		FALSE	High	[K].IRELESQISELQEDLESER.[A]	1xPhospho [S9]; 1xTMT6plex [N-Term]	F6X485 1xPhospho [S1135]	7.09851e-05	9.48527e-05	1	4	1	F6X485	F6X485 [1127-1145]	1	2612.27	0	92649.5		99707		104182		114732		118451		103324		83608.1		79496.9		104219		117761		106642			High	Not Found	High	Not Found	High	Not Found	High	Not Found	High	Not Found
		FALSE	High	[K].LQVELDNVTGLLTQSDSK.[S]	1xPhospho [T/S]; 1xTMT6plex [K18]; 1xTMT6plex [N-Term]	F6X485 1xPhospho [T/S]	6.68686e-07	9.48527e-05	1	4	3	F6X485	F6X485 [1299-1316]	0	2498.32	0	414185		646038		543679		888552		712864		640484		461151		482526		472779		552814		598213			High	Not Found	High	Not Found	High	Not Found	High	Not Found	High	Not Found
		FALSE	High	[K].ITDVIIGFQACCR.[G]	2xCarbamidomethyl [C11; C12]; 1xTMT6plex [N-Term]		9.69204e-07	9.48527e-05	1	4	6	F6X485	F6X485 [800-812]	0	1781.92	0	3.2441e+06	2.5943e+06	1.49589e+07	2.22374e+06	6.33216e+06	1.85605e+06	1.09626e+07	5.10216e+06	9.61145e+06	4.62745e+06	4.72855e+06	6.9144e+06	5.24374e+06	1.76715e+06	5.14735e+06	3.27602e+06	5.45897e+06	1.65034e+06	5.76233e+06	3.27564e+06	5.7977e+06	3.26507e+06		High	High	High	High	High	High	High	High	High	High
		FALSE	High	[R].LTEMETLQSQLMAEK.[L]	1xTMT6plex [K15]; 1xTMT6plex [N-Term]		1.39147e-06	9.48527e-05	1	4	4	F6X485	F6X485 [889-903]	0	2210.18	0	1.48829e+06	1.36451e+06	3.57069e+06	1.30975e+06	2.69055e+06	974110	3.87738e+06	1.737e+06	4.1348e+06	1.76861e+06	2.05905e+06	2.14215e+06	2.32552e+06	1.08128e+06	2.11765e+06	1.71067e+06	2.27394e+06	1.01291e+06	2.65869e+06	1.33355e+06	2.67862e+06	1.39379e+06		High	High	High	High	High	High	High	High	High	High
		FALSE	High	[R].IIGLDQVAGMSETALPGAFK.[T]	1xPhospho [S/T]; 1xTMT6plex [K20]; 1xTMT6plex [N-Term]	F6X485 1xPhospho [S/T]	8.63312e-07	9.48527e-05	1	4	2	F6X485	F6X485 [639-658]	0	2556.35	0	106116		179883		135864		145152		192740		116321		112689		126428		136084		157994		146627			High	Not Found	High	Not Found	High	Not Found	High	Not Found	High	Not Found
		FALSE	High	[R].KRVEAQLQELQVK.[F]	2xTMT6plex [K1; K13]; 1xTMT6plex [N-Term]		2.1584e-06	9.48527e-05	1	4	12	F6X485	F6X485 [1269-1281]	2	2256.4	0	3.70736e+06	4.67563e+06	8.18757e+06	4.8345e+06	6.76182e+06	4.40028e+06	8.19376e+06	7.10009e+06	7.64666e+06	6.6874e+06	6.32096e+06	9.67932e+06	5.11207e+06	3.74966e+06	4.63086e+06	5.80654e+06	5.24908e+06	3.08233e+06	5.20715e+06	6.03235e+06	5.77589e+06	6.85551e+06		High	High	High	High	High	High	High	High	High	High
		FALSE	High	[K].LDPHLVLDQLR.[C]	1xTMT6plex [N-Term]		1.22397e-05	9.48527e-05	2	6	7	F6X485; A0A3Q2I8P4	F6X485 [704-714]; A0A3Q2I8P4 [711-721]	0	1547.91	0	1.01003e+07	1.12953e+07	2.2555e+07	1.65368e+07	1.66781e+07	8.54624e+06	2.78283e+07	2.17024e+07	2.78979e+07	2.07755e+07	1.36072e+07	2.95465e+07	1.32481e+07	8.0298e+06	1.64671e+07	1.25745e+07	1.41771e+07	7.83405e+06	1.69703e+07	1.41848e+07	1.60143e+07	1.43591e+07	Shared	High	High	High	High	High	High	High	High	High	High
		FALSE	High	[K].IAQLEEQLDNETK.[E]	1xPhospho [T12]; 1xTMT6plex [K13]; 1xTMT6plex [N-Term]	F6X485 1xPhospho [T1848]	0.000258323	9.48527e-05	1	4	1	F6X485	F6X485 [1837-1849]	0	2069.06	0																							No Quan Values	High	Not Found	High	Not Found	High	Not Found	High	Not Found	High	Not Found
		FALSE	High	[RK].KFDQLLAEEK.[STAN]	2xTMT6plex [K1; K10]; 1xTMT6plex [N-Term]		9.79578e-06	9.48527e-05	3	12	3	F6W6G5; F6X485; A0A3Q2I8P4	F6W6G5 [1452-1461]; F6X485 [1466-1475]; A0A3Q2I8P4 [1473-1482]	1	1908.14	0	4.46633e+06	1.40576e+07	6.17706e+06	1.06099e+07	6.23592e+06	1.57517e+07	7.38726e+06	3.08433e+07	6.18917e+06	3.16035e+07	6.38139e+06	3.14967e+07	4.39634e+06	9.40995e+06	3.87518e+06	1.5473e+07	4.54782e+06	7.93764e+06	4.53149e+06	2.04791e+07	5.61648e+06	2.42525e+07	Shared	High	High	High	High	High	High	High	High	High	High
		FALSE	High	[K].VAAYDKLEK.[T]	2xTMT6plex [K6; K9]; 1xTMT6plex [N-Term]		0.000620341	9.48527e-05	1	4	8	F6X485	F6X485 [1426-1434]	1	1724.06	0	1.0773e+07	2.11525e+06	2.33996e+07	3.72945e+06	1.75967e+07	2.69394e+06	2.43256e+07	5.12222e+06	2.0965e+07	5.15403e+06	1.97712e+07	5.40154e+06	1.25042e+07	2.02531e+06	7.88785e+06	2.72245e+06	1.20498e+07	1.69481e+06	1.36354e+07	3.91367e+06	1.48727e+07	3.98687e+06		High	High	High	High	High	High	High	High	High	High
		FALSE	High	[R].TVGQLYKEQLAK.[L]	2xTMT6plex [K7; K12]; 1xTMT6plex [N-Term]		2.66908e-06	9.48527e-05	1	4	12	F6X485	F6X485 [666-677]	1	2065.26	0	4.24796e+06	1.13765e+07	1.47235e+07	1.05068e+07	9.36274e+06	8.89215e+06	1.48444e+07	3.60734e+07	1.20465e+07	2.18516e+07	6.56317e+06	3.73108e+07	8.29038e+06	9.11439e+06	7.56057e+06	1.70528e+07	7.46397e+06	7.96352e+06	7.93656e+06	1.50576e+07	9.07836e+06	1.60956e+07		High	High	High	High	High	High	High	High	High	High
		FALSE	High	[R].VEAQLQELQVK.[F]	1xTMT6plex [K11]; 1xTMT6plex [N-Term]		2.64344e-06	9.48527e-05	1	4	3	F6X485	F6X485 [1271-1281]	0	1743.04	0	326902	861600	424504	1.02999e+06	458264	702224	519616	1.83016e+06	461017	2.04387e+06	399585	2.15175e+06	348346	635597	368479	860395	428632	436217	382470	1.26528e+06	414933	1.30292e+06		High	High	High	High	High	High	High	High	High	High
		FALSE	High	[K].VEDGVGCLETAEEAK.[R]	1xCarbamidomethyl [C7]; 1xTMT6plex [K15]; 1xTMT6plex [N-Term]		1.12179e-05	9.48527e-05	1	4	2	F6X485	F6X485 [1394-1408]	0	2065.05	0	740533		1.37054e+06		1.25439e+06		1.64253e+06		1.38881e+06		1.45652e+06		1.08438e+06		1.01689e+06		1.20087e+06		1.18229e+06		1.44905e+06			High	Not Found	High	Not Found	High	Not Found	High	Not Found	High	Not Found
		FALSE	High	[R].VEEEAAQK.[N]	1xTMT6plex [K8]; 1xTMT6plex [N-Term]		0.000560207	9.48527e-05	1	4	13	F6X485	F6X485 [1113-1120]	0	1361.77	0	4.27523e+06	5.17144e+07	1.4798e+07	8.86632e+07	1.04787e+07	4.75883e+07	1.59722e+07	1.07519e+08	1.30865e+07	1.13889e+08	9.53569e+06	1.46872e+08	7.53682e+06	3.18729e+07	5.45634e+06	4.66115e+07	7.12126e+06	2.37923e+07	8.24936e+06	7.73555e+07	8.98178e+06	8.52615e+07		High	High	High	High	High	High	High	High	High	High
		FALSE	High	[R].VEEEEERCQHLQAEK.[K]	1xCarbamidomethyl [C8]; 1xTMT6plex [K15]; 1xTMT6plex [N-Term]		5.61619e-06	9.48527e-05	1	4	8	F6X485	F6X485 [945-959]	1	2372.19	0	403831	764695	1.5343e+06	892283	1.09283e+06	666010	1.38002e+06	1.03861e+06	1.29778e+06	1.0647e+06	956819	1.38436e+06	881802	574743	668125	851913	939927	543791	888704	753594	991209	971301		High	High	High	High	High	High	High	High	High	High
		FALSE	High	[R].VEEEEERCQHLQAEKK.[K]	1xCarbamidomethyl [C8]; 2xTMT6plex [K15; K16]; 1xTMT6plex [N-Term]		4.80989e-05	9.48527e-05	1	4	1	F6X485	F6X485 [945-960]	2	2729.45	0	50147		208140		185105		194542		176788		123119		146797		81204.5		116427		106099		137958			High	Not Found	High	Not Found	High	Not Found	High	Not Found	High	Not Found
		FALSE	High	[K].THEAQIQEMR.[Q]	1xTMT6plex [N-Term]		5.14876e-05	9.48527e-05	1	4	4	F6X485	F6X485 [1203-1212]	0	1471.75	0	162968	309644	231696	195926	273134	175697	319053	256499	274905	390472	309637	446046	270211	188723	296722	541673	249250	175294	225795	220300	321404	258153		High	High	High	High	High	High	High	High	High	High
		FALSE	High	[K].TDLLLEPYNK.[Y]	1xTMT6plex [K10]; 1xTMT6plex [N-Term]		4.28017e-05	9.48527e-05	1	4	7	F6X485	F6X485 [290-299]	0	1663.97	0	2.32462e+06	2.65067e+06	6.48439e+06	5.82998e+06	5.51883e+06	3.07631e+06	8.22606e+06	1.0189e+07	7.09712e+06	8.78665e+06	5.23039e+06	1.06349e+07	3.69552e+06	2.83182e+06	2.70373e+06	4.20021e+06	3.40109e+06	2.5993e+06	4.12194e+06	4.41406e+06	5.68243e+06	5.26309e+06		High	High	High	High	High	High	High	High	High	High
		FALSE	High	[K].TDLLLEPYNKYR.[F]	1xTMT6plex [K10]; 1xTMT6plex [N-Term]		3.50695e-05	9.48527e-05	1	4	2	F6X485	F6X485 [290-301]	1	1983.13	0	1.28487e+07		4.47669e+07		3.01051e+07		3.41443e+07		3.06532e+07		19370038		1.87278e+07		1.71331e+07		1.83963e+07		2.02975e+07		2.24825e+07			High	Not Found	High	Not Found	High	Not Found	High	Not Found	High	Not Found
		FALSE	High	[KR].TQLEELEDELQATEDAK.[L]	1xTMT6plex [K17]; 1xTMT6plex [N-Term]		1.18105e-06	9.48527e-05	3	9	2	F6W6G5; F6X485; A0A3Q2I8P4	F6W6G5 [1546-1562]; F6X485 [1560-1576]; A0A3Q2I8P4 [1567-1583]	0	2420.24	0	2.71969e+06		3.31413e+06		3.11059e+06		4.37834e+06		3.82591e+06		3.99304e+06		3.13488e+06		3.38657e+06		3.21606e+06		3.29478e+06		3.6816e+06		Shared	High	Not Found	High	Not Found	High	Not Found	High	Not Found	High	Not Found
		FALSE	High	[KR].YAEERDRAEAEAR.[E]	1xTMT6plex [N-Term]		0.000176578	9.48527e-05	2	6	6	F6X485; A0A3Q2I8P4	F6X485 [1481-1493]; A0A3Q2I8P4 [1488-1500]	2	1794.89	0	2.30577e+06		4.47004e+06		3.78905e+06		2.97039e+06		3.70054e+06		2.91402e+06		3.05613e+06		2.55258e+06		3.05179e+06		2.79473e+06		2.30831e+06		Shared	High	Not Found	High	Not Found	High	Not Found	High	Not Found	High	Not Found
		FALSE	High	[K].YKASITALEAK.[I]	2xTMT6plex [K2; K11]; 1xTMT6plex [N-Term]		7.36353e-07	9.48527e-05	1	4	4	F6X485	F6X485 [1826-1836]	1	1882.16	0	6.06753e+06	3.65664e+07	1.245e+07	3.62316e+07	9.97095e+06	3.72612e+07	9.97e+06	6.10537e+07	9.29055e+06	5.2806e+07	8.78442e+06	5.86525e+07	7.14081e+06	2.54379e+07	4.36886e+06	3.43016e+07	7.02148e+06	1.97497e+07	6.60627e+06	4.30548e+07	7.38333e+06	4.46988e+07		High	High	High	High	High	High	High	High	High	High
		FALSE	High	[R].YEILTPNSIPK.[G]	1xTMT6plex [K11]; 1xTMT6plex [N-Term]		4.97644e-05	9.48527e-05	1	4	2	F6X485	F6X485 [742-752]	0	1733.02	0	4.51736e+06		1.60373e+07		1.08323e+07		1.8199e+07		1.67277e+07		6.99433e+06		1.00008e+07		8.92478e+06		9.24809e+06		1.02942e+07		9.72799e+06			High	Not Found	High	Not Found	High	Not Found	High	Not Found	High	Not Found
		FALSE	High	[K].VIQYLAHVASSHK.[SG]	1xTMT6plex [K13]; 1xTMT6plex [N-Term]		7.47053e-06	9.48527e-05	2	7	4	F6X485; A0A3Q2I8P4	F6X485 [187-199]; A0A3Q2I8P4 [191-203]	0	1911.12	0	280884	164061	609383	74462.9	511398	42522.1	520385	133483	590725	157735	325563	193840	390417	69165.6	414909	190361	383225	70694.3	397494	70892.1	408712	99881	Shared	High	High	High	High	High	High	High	High	High	High
		FALSE	High	[K].VMQEQGTHPK.[F]	1xTMT6plex [K10]; 1xTMT6plex [N-Term]		0.000258323	9.48527e-05	1	4	7	F6X485	F6X485 [546-555]	0	1612.89	0	455231	1.26627e+06	870181	1.04136e+06	618294	746233	890144	2.20237e+06	994278	1.87335e+06	582120	2.25446e+06	562600	723161	635631	1.50469e+06	602480	672414	913499	1.27159e+06	594102	1.17334e+06		High	High	High	High	High	High	High	High	High	High
		FALSE	High	[K].VKLQEMEGTVK.[S]	2xTMT6plex [K2; K11]; 1xTMT6plex [N-Term]		1.67741e-07	9.48527e-05	1	4	4	F6X485	F6X485 [1813-1823]	1	1949.17	0	4.2449e+06		7.67128e+06		5.87799e+06		7.04267e+06		6.52018e+06		5.92547e+06		4.31153e+06		3.3663e+06		4.83057e+06		4.62449e+06		5.12826e+06			High	Not Found	High	Not Found	High	Not Found	High	Not Found	High	Not Found
		FALSE	High	[K].VSHLLGINVTDFTR.[G]	1xTMT6plex [N-Term]		0.000109501	9.48527e-05	1	4	1	F6X485	F6X485 [374-387]	0	1801.02	0																							No Quan Values	Not Found	High	Not Found	High	Not Found	High	Not Found	High	Not Found	High
		FALSE	High	[R].QAQQERDELAEEIANSSGK.[G]	1xPhospho [S]; 1xTMT6plex [K19]; 1xTMT6plex [N-Term]	F6X485 1xPhospho [S]	0.000123089	9.48527e-05	1	4	2	F6X485	F6X485 [1719-1737]	1	2641.29	0	162813		244577		272972		295384		276233		255534		163388		129431		214764		203927		261294			High	Not Found	High	Not Found	High	Not Found	High	Not Found	High	Not Found
		FALSE	High	[R].QAQQERDELAEEIANSSGK.[G]	2xPhospho [S16; S17]; 1xTMT6plex [K19]; 1xTMT6plex [N-Term]	F6X485 2xPhospho [S1734; S1735]	0.000233177	9.48527e-05	1	4	1	F6X485	F6X485 [1719-1737]	1	2721.25	0		108844		123327		75986.9		167099		177692		133910		42486		115581		38095.6		121673		110603		Not Found	High	Not Found	High	Not Found	High	Not Found	High	Not Found	High
		FALSE	High	[R].NTDQASMPDNTAAQK.[V]	1xTMT6plex [K15]; 1xTMT6plex [N-Term]		9.10326e-07	9.48527e-05	2	7	9	F6W6G5; F6X485	F6W6G5 [366-380]; F6X485 [359-373]	0	2050.03	0	455670	1.38606e+06	861926	1.41663e+06	626392	1.35838e+06	955351	2.39797e+06	794488	1.83333e+06	744034	2.53984e+06	539308	893381	374698	958178	515605	800541	517887	1.18565e+06	688064	1.57333e+06	Shared	High	High	High	High	High	High	High	High	High	High
		FALSE	High	[R].NTDQASMPDNTAAQK.[V]	1xOxidation [M7]; 1xTMT6plex [K15]; 1xTMT6plex [N-Term]		1.29096e-05	9.48527e-05	2	7	4	F6W6G5; F6X485	F6W6G5 [366-380]; F6X485 [359-373]	0	2066.02	0	405893	284858	688486	347686	666443	206853	774254	584758	572720	492318	507841	962038	399975	265733	453966	309462	451489	173041	456025	284052	561894	362991	Shared	High	High	High	High	High	High	High	High	High	High
		FALSE	High	[KR].QLLQANPILEAFGNAK.[T]	1xTMT6plex [K16]; 1xTMT6plex [N-Term]		2.13434e-07	9.48527e-05	2	7	13	F6W6G5; F6X485	F6W6G5 [217-232]; F6X485 [210-225]	0	2185.27	0	2.54186e+06	2.98716e+06	5.45079e+06	3.99462e+06	4.53261e+06	2.51859e+06	5.90352e+06	7.20063e+06	5.45775e+06	6.79518e+06	3.88028e+06	8.43514e+06	3.56929e+06	2.73829e+06	3.80756e+06	4.11198e+06	3.67472e+06	2.17662e+06	4.55295e+06	4.22719e+06	4.54852e+06	4.02272e+06	Shared	High	High	High	High	High	High	High	High	High	High
		FALSE	High	[R].QLEEAEEEAQR.[A]	1xTMT6plex [N-Term]		2.76425e-05	9.48527e-05	1	4	3	F6X485	F6X485 [1899-1909]	0	1560.77	0	126867		166988		178511		227655		230319		212806		145898		139532		134387		142599		170697			High	Not Found	High	Not Found	High	Not Found	High	Not Found	High	Not Found
		FALSE	High	[R].QLEEAEEEAQRANASR.[R]	1xTMT6plex [N-Term]		1.14737e-06	9.48527e-05	1	4	2	F6X485	F6X485 [1899-1914]	1	2060.02	0	1.13742e+06		1.48486e+06		1.42733e+06		1.61451e+06		1.56133e+06		2.33731e+06		1.56218e+06		1.3465e+06		1.57195e+06		1.36957e+06		1.44023e+06			High	Not Found	High	Not Found	High	Not Found	High	Not Found	High	Not Found
		FALSE	High	[K].QIATLHAQVSDMK.[K]	1xTMT6plex [K13]; 1xTMT6plex [N-Term]		2.72428e-05	9.48527e-05	1	4	1	F6X485	F6X485 [1379-1391]	0	1900.07	0	500829		711904		721236		891080		764443		732689		675318		649803		674909		682727		744605			High	Not Found	High	Not Found	High	Not Found	High	Not Found	High	Not Found
		FALSE	High	[K].QIATLHAQVSDMKK.[K]	2xTMT6plex [K13; K14]; 1xTMT6plex [N-Term]		1.53979e-06	9.48527e-05	1	4	9	F6X485	F6X485 [1379-1392]	1	2257.33	0	1.78027e+06	1.07788e+06	2.75447e+06	1.10148e+06	2.44219e+06	974630	3.04267e+06	1.68843e+06	2.74124e+06	1.62748e+06	2.45607e+06	1.65707e+06	1.99693e+06	803565	2.31883e+06	1.18981e+06	2.15657e+06	698178	2.55656e+06	1.3012e+06	2.01854e+06	1.30274e+06		High	High	High	High	High	High	High	High	High	High
		FALSE	High	[K].QIATLHAQVSDMKK.[K]	1xPhospho [T4]; 2xTMT6plex [K13; K14]; 1xTMT6plex [N-Term]	F6X485 1xPhospho [T1382]	0.000388991	9.48527e-05	1	4	2	F6X485	F6X485 [1379-1392]	1	2337.3	0	186075	645489	298857	728567	266882	483875	326039	947210	340123	990460	249661	979781	212674	344233	157547	518652	240217	266284	201314	530016	256592	679418		High	High	High	High	High	High	High	High	High	High
		FALSE	High	[K].NLPIYSEEIVEMYK.[G]	1xTMT6plex [K14]; 1xTMT6plex [N-Term]		1.12179e-05	9.48527e-05	1	5	2	F6X485	F6X485 [126-139]	0	2186.18	0		1.03782e+06		1.02658e+06		675519		1.44843e+06		1.31051e+06		1.73693e+06		675160		1.5487e+06		611076		804861		941387		High	High	High	High	High	High	High	High	High	High
		FALSE	High	[K].SMEAEMIQLQEELAAAER.[A]	1xOxidation [M2]; 1xTMT6plex [N-Term]		1.63155e-06	9.48527e-05	1	4	1	F6X485	F6X485 [1698-1715]	0	2294.12	0	1.15214e+06		1.41584e+06		1.43536e+06		1.6222e+06		1.62806e+06		1444763		1.55305e+06		1.75361e+06		1.73186e+06		1.57559e+06		1.51908e+06			High	Not Found	High	Not Found	High	Not Found	High	Not Found	High	Not Found
		FALSE	High	[K].REQEVNILKK.[T]	2xTMT6plex [K9; K10]; 1xTMT6plex [N-Term]		0.000238933	9.48527e-05	1	4	1	F6X485	F6X485 [1186-1195]	2	1944.22	0	401818		688148		595175		878200		800136		663146		516690		429742		471755		535603		545134			High	Not Found	High	Not Found	High	Not Found	High	Not Found	High	Not Found
		FALSE	High	[R].RGDLPFVVPR.[R]	1xTMT6plex [N-Term]		6.43038e-06	9.48527e-05	1	4	22	F6X485	F6X485 [1944-1953]	1	1384.83	0	2.79271e+06	7.68242e+06	3.96868e+06	6.14628e+06	3.71944e+06	6.17989e+06	4.47507e+06	1.415e+07	4.65539e+06	1.59474e+07	4.48484e+06	1.19496e+07	3.6837e+06	6.07017e+06	3.48097e+06	9.75601e+06	3.72511e+06	5.60406e+06	3.66428e+06	7.85585e+06	3.91733e+06	8.62138e+06		High	High	High	High	High	High	High	High	High	High
		FALSE	High	[R].QSVSNLEKK.[Q]	2xTMT6plex [K8; K9]; 1xTMT6plex [N-Term]		0.000172324	9.48527e-05	1	4	3	F6X485	F6X485 [1455-1463]	1	1720.06	0	1.40373e+06		2.55314e+06		2.46324e+06		2.40833e+06		2.14349e+06		2.17039e+06		1.67959e+06		1.08192e+06		1.70785e+06		1.56887e+06		1.97073e+06			High	Not Found	High	Not Found	High	Not Found	High	Not Found	High	Not Found
		FALSE	High	[K].QTLENERGELANEVK.[A]	1xTMT6plex [K15]; 1xTMT6plex [N-Term]		4.35469e-07	9.48527e-05	1	4	4	F6X485	F6X485 [1241-1255]	1	2188.2	0	2.19072e+06		5.73588e+06		4.72889e+06		7.016e+06		5.58264e+06		5.51954e+06		3.01914e+06		2.72776e+06		2.89259e+06		4.05619e+06		4.3272e+06			High	Not Found	High	Not Found	High	Not Found	High	Not Found	High	Not Found
		FALSE	High	[R].QRYEILTPNSIPK.[G]	1xTMT6plex [K13]; 1xTMT6plex [N-Term]		2.42346e-06	9.48527e-05	1	4	8	F6X485	F6X485 [740-752]	1	2017.18	0	2.26187e+06	3.86134e+06	4.78454e+06	4.14485e+06	3.75594e+06	3.24899e+06	4.72813e+06	5.92161e+06	4.34194e+06	5.20591e+06	2.72679e+06	7.53245e+06	3.23901e+06	3.20696e+06	3.20957e+06	5.37293e+06	3.37586e+06	2.85742e+06	3.15084e+06	3.97292e+06	3.11737e+06	4.74588e+06		High	High	High	High	High	High	High	High	High	High
		FALSE	High	[K].RVEAQLQELQVK.[F]	1xTMT6plex [K12]; 1xTMT6plex [N-Term]		7.29202e-06	9.48527e-05	1	4	1	F6X485	F6X485 [1270-1281]	1	1899.14	0	1.22199e+06		1.39572e+06		1.45161e+06		1.75732e+06		1.71241e+06		1.39196e+06		1.11363e+06		1.07793e+06		1.27638e+06		1.2019e+06		1.38678e+06			High	Not Found	High	Not Found	High	Not Found	High	Not Found	High	Not Found
		FALSE	High	[K].RQLEEAEEEAQR.[A]	1xTMT6plex [N-Term]		3.37326e-07	9.48527e-05	1	4	5	F6X485	F6X485 [1898-1909]	1	1716.87	0	269555	426993	300085	307179	260748	339462	302001	410944	324076	554902	268545	496197	255454	484619	294128	539744	255769	497298	270885	460657	254920	471152		High	High	High	High	High	High	High	High	High	High
		FALSE	High	[K].RQLEEAEEEAQRANASR.[R]	1xTMT6plex [N-Term]		4.78656e-05	9.48527e-05	1	4	1	F6X485	F6X485 [1898-1914]	2	2216.12	0	239956		379302		325881		428686		436178		229382		427513		443493		412582		347389		301523			High	Not Found	High	Not Found	High	Not Found	High	Not Found	High	Not Found
		FALSE	High	[R].DLQGRDEQSEEK.[K]	1xTMT6plex [K12]; 1xTMT6plex [N-Term]		5.89438e-06	9.48527e-05	1	4	5	F6X485	F6X485 [1593-1604]	1	1891.98	0	628561	5.41155e+06	1.18272e+06	7.5612e+06	1.03218e+06	5.72425e+06	1.48906e+06	8.99668e+06	1.09663e+06	1.09568e+07	1.30855e+06	1.20486e+07	810738	3.12658e+06	535476	4.79604e+06	688726	2.41676e+06	752923	6.81829e+06	921481	8.49455e+06		High	High	High	High	High	High	High	High	High	High
		FALSE	High	[K].DKADFCIIHYAGK.[V]	1xCarbamidomethyl [C6]; 2xTMT6plex [K2; K13]; 1xTMT6plex [N-Term]		1.43774e-07	9.48527e-05	2	6	4	F6X485; A0A3Q2I8P4	F6X485 [564-576]; A0A3Q2I8P4 [571-583]	1	2225.24	0	1.62716e+06	1.19198e+07	6.1783e+06	1.79201e+07	4.25869e+06	1.02156e+07	5.80988e+06	2.8067e+07	5.48373e+06	2.39134e+07	2.70482e+06	3.31711e+07	3.64686e+06	1.08028e+07	2.78357e+06	1.48979e+07	3.18569e+06	9.32441e+06	3.21502e+06	1.66743e+07	3.15038e+06	1.59897e+07	Shared	High	High	High	High	High	High	High	High	High	High
		FALSE	High	[K].DFSALESQLQDTQELLQEENR.[Q]	1xPhospho [T12]; 1xTMT6plex [N-Term]	F6X485 1xPhospho [T1334]	6.18723e-08	9.48527e-05	1	4	1	F6X485	F6X485 [1323-1343]	0	2802.3	0		267406		222469		176340		316638		353579		350319		127066		313161		126874		265304		230482		Not Found	High	Not Found	High	Not Found	High	Not Found	High	Not Found	High
		FALSE	High	[R].EMEAELEDEK.[K]	1xTMT6plex [K10]; 1xTMT6plex [N-Term]		9.46105e-05	9.48527e-05	1	4	3	F6X485	F6X485 [1614-1623]	0	1680.84	0	260033	170862	440864	164189	353468	142134	693695	264082	543806	272159	567609	355064	361947	109408	305393	174924	304103	77217.8	396192	168660	439398	200283		High	High	High	High	High	High	High	High	High	High
		FALSE	High	[R].ELESQISELQEDLESER.[A]	1xTMT6plex [N-Term]		1.82938e-07	9.48527e-05	1	4	1	F6X485	F6X485 [1129-1145]	0	2263.11	0	631508		753504		700145		926847		1.00051e+06		785299		840382		830336		830856		881292		812640			High	Not Found	High	Not Found	High	Not Found	High	Not Found	High	Not Found
		FALSE	High	[R].ELEDATETADAMNR.[E]	1xPhospho [T]; 1xTMT6plex [N-Term]	F6X485 1xPhospho [T]	0.000424612	9.48527e-05	1	4	2	F6X485	F6X485 [1920-1933]	0	1874.8	0	185605		253609		259494		302304		327999		248052		277415		233045		295912		276043		257969			High	Not Found	High	Not Found	High	Not Found	High	Not Found	High	Not Found
		FALSE	High	[R].ELEDATETADAMNR.[E]	1xOxidation [M12]; 1xTMT6plex [N-Term]		7.06404e-05	9.48527e-05	1	4	7	F6X485	F6X485 [1920-1933]	0	1810.83	0	105242	617380	178675	648352	152380	447499	256939	974707	232379	831821	284563	1.28032e+06	98091.1	582103	140591	812755	113403	453197	187842	764355	145332	757970		High	High	High	High	High	High	High	High	High	High
		FALSE	High	[R].EMEAELEDEKK.[Q]	2xTMT6plex [K10; K11]; 1xTMT6plex [N-Term]		5.35116e-06	9.48527e-05	1	4	4	F6X485	F6X485 [1614-1624]	1	2038.1	0	1.28648e+06	1.77522e+06	2.66395e+06	2.38801e+06	2.62058e+06	1.44051e+06	4.63557e+06	3.09512e+06	2.44521e+06	3.34773e+06	4.16218e+06	3.76584e+06	2.05931e+06	868458	1.36979e+06	1.60209e+06	1.52231e+06	712513	1.90002e+06	1.49996e+06	3.04685e+06	2.59007e+06		High	High	High	High	High	High	High	High	High	High
		FALSE	High	[R].EMEAELEDEKKQR.[S]	1xOxidation [M2]; 2xTMT6plex [K10; K11]; 1xTMT6plex [N-Term]		0.000264699	9.48527e-05	1	4	3	F6X485	F6X485 [1614-1626]	2	2338.25	0	371254	221709	770603	212496	936815	159221	988176	332143	613215	279526	1.23729e+06	402444	573806	210680	413571	398001	614437	169796	523626	278216	739054	308770		High	High	High	High	High	High	High	High	High	High
		FALSE	High	[R].EMEAELEDEKKQR.[S]	2xTMT6plex [K10; K11]; 1xTMT6plex [N-Term]		1.96649e-07	9.48527e-05	1	4	5	F6X485	F6X485 [1614-1626]	2	2322.26	0	1.92564e+06	4.97744e+06	5.11892e+06	4.59415e+06	4.05022e+06	4.69894e+06	5.90496e+06	9.04165e+06	3.49936e+06	7.81e+06	4.73586e+06	8.88672e+06	3.19923e+06	2.69754e+06	1.45885e+06	4.28699e+06	2.44363e+06	2.08318e+06	2.74634e+06	4.96521e+06	3.71463e+06	6.40633e+06		High	High	High	High	High	High	High	High	High	High
		FALSE	High	[K].EQLEEEEEAKR.[N]	1xTMT6plex [K10]; 1xTMT6plex [N-Term]		4.69652e-06	9.48527e-05	1	4	2	F6X485	F6X485 [1364-1374]	1	1847.98	0	625645		950669		902473		1.13186e+06		917929		953549		702398		681718		638106		711658		939001			High	Not Found	High	Not Found	High	Not Found	High	Not Found	High	Not Found
		FALSE	High	[R].EQEVNILKK.[T]	2xTMT6plex [K8; K9]; 1xTMT6plex [N-Term]		0.000279283	9.48527e-05	1	4	2	F6X485	F6X485 [1187-1195]	1	1788.12	0		575694		549066		429580		841959		872367		1.06603e+06		392101		752591		337705		681734		642194		High	High	High	High	High	High	High	High	High	High
		FALSE	High	[K].DVLLQVDDERR.[N]	1xTMT6plex [N-Term]		5.98679e-05	9.48527e-05	1	4	3	F6X485	F6X485 [1867-1877]	1	1586.87	0	1.02868e+06	229238	1.66756e+06	246641	1.3847e+06	147523	1.95419e+06	339706	1.86156e+06	378189	1.59828e+06	379957	1.29917e+06	177886	1.43642e+06	187337	1.18817e+06	150546	1.44984e+06	237011	1.50929e+06	256528		High	High	High	High	High	High	High	High	High	High
		FALSE	High	[K].DVLLQVDDER.[R]	1xTMT6plex [N-Term]		7.91706e-06	9.48527e-05	1	4	2	F6X485	F6X485 [1867-1876]	0	1430.77	0	215037	264890	345178	278678	306669	186773	444964	348357	362097	408210	378530	489564	228040	143416	228621	383424	211721	136830	303506	246598	245458	261215		High	High	High	High	High	High	High	High	High	High
		FALSE	High	[K].EEELQAALAR.[VA]	1xTMT6plex [N-Term]		0.000129869	9.48527e-05	1	7	2	F6X485	F6X485 [1103-1112]	0	1358.75	0	700903	1.13959e+06	976104	1.30505e+06	846490	1.16786e+06	999423	1.52909e+06	979593	1.63275e+06	782166	1.93883e+06	821633	871053	801019	1.09481e+06	813746	776310	889617	1.15584e+06	858781	1.28668e+06		High	High	High	High	High	High	High	High	High	High
		FALSE	High	[KR].AGKLDPHLVLDQLR.[C]	1xTMT6plex [K3]; 1xTMT6plex [N-Term]		4.06279e-06	9.48527e-05	2	6	12	F6X485; A0A3Q2I8P4	F6X485 [701-714]; A0A3Q2I8P4 [708-721]	1	2033.23	0	3.14291e+07	1.68083e+07	1.60467e+08	2.09199e+07	9.0581e+07	1.49791e+07	1.53592e+08	3.78584e+07	1.35906e+08	2.88418e+07	5.26659e+07	4.86764e+07	8.56383e+07	1.34483e+07	1.05531e+08	1.98386e+07	8.37004e+07	1.15569e+07	8.93702e+07	2.57488e+07	8.28653e+07	2.49038e+07	Shared	High	High	High	High	High	High	High	High	High	High
		FALSE	High	[R].ALEQQVEEMK.[T]	1xTMT6plex [K10]; 1xTMT6plex [N-Term]		0.000439324	9.48527e-05	1	4	2	F6X485	F6X485 [1550-1559]	0	1662.91	0	744799		1.07117e+06		959455		1.44534e+06		1.29212e+06		1.1433e+06		928159		895061		947639		1.02788e+06		1.09992e+06			High	Not Found	High	Not Found	High	Not Found	High	Not Found	High	Not Found
		FALSE	High	[K].ALELDSNLYR.[I]	1xTMT6plex [N-Term]		0.000149595	9.48527e-05	1	4	1	F6X485	F6X485 [767-776]	0	1422.78	0	2.33083e+06		5.03795e+06		4.30115e+06		5.3868e+06		5.50309e+06		2.79617e+06		3.75899e+06		4.07392e+06		3.66858e+06		3.85953e+06		3.8029e+06			High	Not Found	High	Not Found	High	Not Found	High	Not Found	High	Not Found
		FALSE	High	[R].ALEEAMEQK.[A]	1xTMT6plex [K9]; 1xTMT6plex [N-Term]		7.9783e-05	9.48527e-05	1	4	2	F6X485	F6X485 [1505-1513]	0	1506.82	0		223180		306051		205611		391319		400091		473184		160196		250264		144340		347023		311103		High	High	High	High	High	High	High	High	High	High
		FALSE	High	[K].ADFCIIHYAGK.[V]	1xCarbamidomethyl [C4]; 1xTMT6plex [K11]; 1xTMT6plex [N-Term]		9.15397e-06	9.48527e-05	2	6	5	F6X485; A0A3Q2I8P4	F6X485 [566-576]; A0A3Q2I8P4 [573-583]	0	1752.95	0	7.47991e+06	8.90877e+06	3.15538e+07	1.48356e+07	1.94233e+07	8.41541e+06	3.23263e+07	2.32283e+07	3.26824e+07	1.97012e+07	1.18017e+07	2.92957e+07	1.5353e+07	7.84887e+06	1.61547e+07	1.19536e+07	1.53222e+07	6.89855e+06	1.91147e+07	1.53801e+07	1.59402e+07	1.37017e+07	Shared	High	High	High	High	High	High	High	High	High	High
		FALSE	High	[K].ASITALEAK.[I]	1xTMT6plex [K9]; 1xTMT6plex [N-Term]		0.000140406	9.48527e-05	1	4	15	F6X485	F6X485 [1828-1836]	0	1361.84	2	2.24441e+07	1.0605e+07	3.40261e+07	1.30632e+07	3.32435e+07	1.06016e+07	3.80483e+07	2.12982e+07	3.89318e+07	2.04666e+07	3.74589e+07	2.32964e+07	2.17083e+07	6.65785e+06	1.75661e+07	1.06171e+07	2.32156e+07	6.06794e+06	2.79959e+07	1.59666e+07	2.83356e+07	1.55438e+07		High	High	High	High	High	High	High	High	High	High
		FALSE	High	[K].ALLQGKGDSEHK.[R]	2xTMT6plex [K6; K12]; 1xTMT6plex [N-Term]		7.78642e-05	9.48527e-05	1	4	2	F6X485	F6X485 [1256-1267]	1	1970.16	0	2.3779e+06		4.63318e+06		3.73825e+06		4.36199e+06		3.82237e+06		2.71923e+06		3.17657e+06		2.5297e+06		3.07778e+06		2.91382e+06		2.81118e+06			High	Not Found	High	Not Found	High	Not Found	High	Not Found	High	Not Found
		FALSE	High	[K].FDQLLAEEK.[STAN]	1xTMT6plex [K9]; 1xTMT6plex [N-Term]		0.000173166	9.48527e-05	3	12	3	F6W6G5; F6X485; A0A3Q2I8P4	F6W6G5 [1453-1461]; F6X485 [1467-1475]; A0A3Q2I8P4 [1474-1482]	0	1550.88	0	2.49599e+06	7.48663e+06	5.71094e+06	9.67702e+06	4.77455e+06	7.3137e+06	7.19232e+06	1.45645e+07	4.9359e+06	1.58235e+07	6.54251e+06	1.71212e+07	3.4584e+06	4.46318e+06	1.83005e+06	5.77639e+06	2.94242e+06	3.04931e+06	3.35365e+06	8.74185e+06	4.75743e+06	1.16779e+07	Shared	High	High	High	High	High	High	High	High	High	High
		FALSE	High	[K].QKKFDQLLAEEK.[TN]	3xTMT6plex [K2; K3; K12]; 1xTMT6plex [N-Term]		0.000648039	0.000185804	2	6	2	F6X485; A0A3Q2I8P4	F6X485 [1464-1475]; A0A3Q2I8P4 [1471-1482]	2	2393.46	0	1.58228e+06		2.79032e+06		2.52859e+06		2.28537e+06		1.74921e+06		2.14628e+06		1.76755e+06		1.15296e+06		1.78524e+06		1.65902e+06		2.02021e+06		Shared	High	Not Found	High	Not Found	High	Not Found	High	Not Found	High	Not Found
		FALSE	High	[R].QEEEMIAKEEELVK.[V]	1xOxidation [M5]; 2xTMT6plex [K8; K14]; 1xTMT6plex [N-Term]		0.000806207	0.000266709	1	4	2	F6X485	F6X485 [864-877]	1	2408.32	0	761666		2.06371e+06		2.0543e+06		2.87878e+06		1.69666e+06		1.71224e+06		1.15656e+06		821544		1.29328e+06		1.24245e+06		1.64441e+06			High	Not Found	High	Not Found	High	Not Found	High	Not Found	High	Not Found
		FALSE	High	[R].QSVSNLEK.[K]	1xTMT6plex [K8]; 1xTMT6plex [N-Term]		0.000842215	0.000266709	1	4	2	F6X485	F6X485 [1455-1462]	0	1362.8	0	193572	791593	179588	624575	144725	561695	222740	1.02642e+06	411399	1.13798e+06	207138	1.14205e+06	149990	398922	301109	819068	257529	339317	222517	746213	154830	698071		High	High	High	High	High	High	High	High	High	High
		FALSE	High	[K].RQQQLTAMK.[V]	1xTMT6plex [K9]; 1xTMT6plex [N-Term]		0.000923642	0.000348406	1	4	2	F6X485	F6X485 [823-831]	1	1561.92	0	94905.2	655336	218725	636007	178474	561923	257079	897444	260591	913558	154025	1.07047e+06	164299	415740	151737	684963	181144	407672	167712	574055	177216	640765		High	High	High	High	High	High	High	High	High	High
		FALSE	High	[R].EDQSILCTGESGAGK.[T]	1xCarbamidomethyl [C7]; 1xTMT6plex [K15]; 1xTMT6plex [N-Term]		0.000867116	0.000348406	3	13	1	F6W6G5; F6X485; A0A3Q2I8P4	F6W6G5 [170-184]; F6X485 [166-180]; A0A3Q2I8P4 [170-184]	0	2010.02	0	63804.5		66484.2		59877.1		108582		113953		53795.1		86075.9		65790.2		66135.5		96006.8		62438.8		Shared	High	Not Found	High	Not Found	High	Not Found	High	Not Found	High	Not Found
		FALSE	High	[K].ALLQGKGDSEHKR.[K]	2xTMT6plex [K6; K12]; 1xTMT6plex [N-Term]		0.00122498	0.000397416	1	4	1	F6X485	F6X485 [1256-1268]	2	2126.26	0	217451		383550		295382		281989		253385		165998		206677		236429		208997		244290		203858			High	Not Found	High	Not Found	High	Not Found	High	Not Found	High	Not Found
		FALSE	High	[R].TEMEDLMSSKDDVGK.[S]	1xPhospho [S8]; 2xTMT6plex [K10; K15]; 1xTMT6plex [N-Term]	F6X485 1xPhospho [S1532]	0.00126139	0.000397416	1	4	1	F6X485	F6X485 [1525-1539]	1	2452.2	0	638537		1.24973e+06		980150		1.78185e+06		1.18098e+06		1403273		895713		641452		699382		903560		1.14147e+06			High	Not Found	High	Not Found	High	Not Found	High	Not Found	High	Not Found
		FALSE	High	[R].TELADKVSK.[L]	2xTMT6plex [K6; K9]; 1xTMT6plex [N-Term]		0.00107394	0.000397416	1	4	5	F6X485	F6X485 [1290-1298]	1	1678.04	0	4.36481e+06	4.13372e+06	1.18997e+07	3.22868e+06	9.04112e+06	2.61564e+06	1.25034e+07	5.48395e+06	8.5647e+06	5.27412e+06	9.24477e+06	5.87659e+06	6.85115e+06	2.42895e+06	3.42146e+06	4.14695e+06	5.7082e+06	1.91777e+06	6.38992e+06	2.92662e+06	8.60819e+06	3.98752e+06		High	High	High	High	High	High	High	High	High	High
		FALSE	High	[K].THEAQIQEMR.[Q]	1xOxidation [M9]; 1xTMT6plex [N-Term]		0.00118386	0.000397416	1	4	2	F6X485	F6X485 [1203-1212]	0	1487.75	0	241421		200195		292857		194650		209820		202669		212089		258076		298665		220261		292358			High	Not Found	High	Not Found	High	Not Found	High	Not Found	High	Not Found
		FALSE	High	[K].LQKDLEGLTQR.[Y]	1xTMT6plex [K3]; 1xTMT6plex [N-Term]		0.00122498	0.000397416	1	4	1	F6X485	F6X485 [1411-1421]	1	1759.05	0	896634		1.39339e+06		1.32856e+06		1.5831e+06		1.71487e+06		1.16823e+06		1.08586e+06		996385		1.1787e+06		1.11846e+06		1.23509e+06			High	Not Found	High	Not Found	High	Not Found	High	Not Found	High	Not Found
		FALSE	High	[R].ASREEILAQAK.[E]	1xTMT6plex [K11]; 1xTMT6plex [N-Term]		0.0013441	0.000397416	1	4	1	F6X485	F6X485 [1680-1690]	1	1674	0																							No Quan Values	High	Not Found	High	Not Found	High	Not Found	High	Not Found	High	Not Found
		FALSE	High	[K].GALALEEKR.[R]	1xTMT6plex [K8]; 1xTMT6plex [N-Term]		0.00120718	0.000397416	1	4	3	F6X485	F6X485 [1738-1746]	1	1444.89	0	5.46345e+06	1.74581e+06	7.10576e+06	1.24646e+06	5.35471e+06	1.09207e+06	9.32702e+06	2.08666e+06	9.12351e+06	1.91536e+06	7.4745e+06	2.29381e+06	4.73242e+06	905910	4.35966e+06	1.8123e+06	4.51224e+06	675565	5.46417e+06	1.71907e+06	5.12011e+06	1.59477e+06		High	High	High	High	High	High	High	High	High	High
		FALSE	High	[R].AGVLAHLEEER.[D]	1xTMT6plex [N-Term]		0.00124913	0.000397416	2	6	1	F6X485; A0A3Q2I8P4	F6X485 [786-796]; A0A3Q2I8P4 [793-803]	0	1452.8	0																							No Quan Values	High	Not Found	High	Not Found	High	Not Found	High	Not Found	High	Not Found
		FALSE	High	[R].EQEVNILK.[K]	1xTMT6plex [K8]; 1xTMT6plex [N-Term]		0.00116667	0.000397416	1	4	1	F6X485	F6X485 [1187-1194]	0	1430.86	0																							No Quan Values	High	Not Found	High	Not Found	High	Not Found	High	Not Found	High	Not Found
		FALSE	High	[K].DLEAHIDTANK.[N]	1xPhospho [T8]; 1xTMT6plex [K11]; 1xTMT6plex [N-Term]	F6X485 1xPhospho [T1649]	0.00128627	0.000397416	1	4	1	F6X485	F6X485 [1642-1652]	0	1764.89	0	69665.4		174422		112037		239945		214707		201581		97351.1		75229		108172		143268		111765			High	Not Found	High	Not Found	High	Not Found	High	Not Found	High	Not Found
		FALSE	High	[R].QQQLTAMK.[V]	1xTMT6plex [K8]; 1xTMT6plex [N-Term]		0.000988688	0.000397416	1	4	11	F6X485	F6X485 [824-831]	0	1405.82	0	1.78024e+06	2.13357e+06	5.9609e+06	2.27752e+06	4.04601e+06	1.58476e+06	5.58557e+06	4.62469e+06	5.4095e+06	3.68491e+06	2.17511e+06	5.10833e+06	2.99069e+06	1.47246e+06	2.66634e+06	1.95176e+06	3.15658e+06	1.07667e+06	3.13702e+06	2.38863e+06	3.36497e+06	2.78146e+06		High	High	High	High	High	High	High	High	High	High
		FALSE	High	[R].LEVNLQAMK.[A]	1xOxidation [M8]; 1xTMT6plex [K9]; 1xTMT6plex [N-Term]		0.00168414	0.000446755	1	4	3	F6X485	F6X485 [1579-1587]	0	1519.89	0	2.70298e+06	2.7105e+06	4.33484e+06	2.56591e+06	3.93312e+06	2.05999e+06	5.64137e+06	3.62286e+06	5.29945e+06	3.78657e+06	5684102	5.08497e+06	2.89333e+06	2.03763e+06	2.36412e+06	2.95738e+06	3.40754e+06	1.56421e+06	3.79652e+06	3.50509e+06	3.58689e+06	3.29379e+06		High	High	High	High	High	High	High	High	High	High
		FALSE	High	[K].DYMRELEDTR.[A]	1xTMT6plex [N-Term]		0.00175177	0.000446755	1	4	2	F6X485	F6X485 [1670-1679]	1	1556.76	0																							No Quan Values	Not Found	High	Not Found	High	Not Found	High	Not Found	High	Not Found	High
		FALSE	High	[K].VSHLLGINVTDFTR.[G]	1xPhospho [S/T]; 1xTMT6plex [N-Term]	F6X485 1xPhospho [S/T]	0.00151912	0.000446755	1	4	2	F6X485	F6X485 [374-387]	0	1880.98	0	942595		973794		939356		1.05152e+06		974374		1.46937e+06		1.04958e+06		1.25228e+06		980575		967966		987147			High	Not Found	High	Not Found	High	Not Found	High	Not Found	High	Not Found
		FALSE	High	[K].DLEGLTQR.[Y]	1xTMT6plex [N-Term]		0.0016192	0.000446755	1	4	8	F6X485	F6X485 [1414-1421]	0	1160.65	0	103548	1.55738e+06	132543	1.74815e+06	92724.9	1.24281e+06	134776	2.33138e+06	154337	2.51423e+06	128533	2.73019e+06	86953.7	1.00662e+06	85666	1.59425e+06	104031	919261	112459	1.83207e+06	116937	1.82481e+06		High	High	High	High	High	High	High	High	High	High
		FALSE	High	[R].QEEEMIAK.[E]	1xTMT6plex [K8]; 1xTMT6plex [N-Term]		0.00184936	0.000508408	1	4	1	F6X485	F6X485 [864-871]	0	1435.79	0		700253		1.47761e+06		408834		1.52972e+06		1.59745e+06		2.11341e+06		408647		640593		314751		795602		880285		Not Found	High	Not Found	High	Not Found	High	Not Found	High	Not Found	High
		FALSE	High	[R].QGFPNRVVFQEFR.[Q]	1xTMT6plex [N-Term]		0.00263097	0.000669205	1	4	2	F6X485	F6X485 [727-739]	1	1853	0	124645	1.6607e+06	234561	1.12628e+06	170362	1.22194e+06	183572	1.64676e+06	177215	1.53757e+06	125604	1.73373e+06	187070	1.29959e+06	234370	1.83792e+06	226701	1.27765e+06	170045	1.27324e+06	205031	1.52818e+06		High	High	High	High	High	High	High	High	High	High
		FALSE	High	[K].LQEMEGTVK.[S]	1xTMT6plex [K9]; 1xTMT6plex [N-Term]		0.00272477	0.000669205	1	4	1	F6X485	F6X485 [1815-1823]	0	1492.84	0	146701		211377		156329		192529		193514		196596		165124		117423		150822		157623		160425			High	Not Found	High	Not Found	High	Not Found	High	Not Found	High	Not Found
		FALSE	High	[R].DRAEAEAR.[E]	1xTMT6plex [N-Term]		0.00259181	0.000669205	3	9	10	F6W6G5; F6X485; A0A3Q2I8P4	F6W6G5 [1472-1479]; F6X485 [1486-1493]; A0A3Q2I8P4 [1493-1500]	1	1146.61	0	4.72333e+06	485226	8.07543e+06	377744	6.98883e+06	367002	9.05136e+06	596851	1.02994e+07	841741	7.75934e+06	541819	5.70299e+06	235567	5.15524e+06	719143	6.45123e+06	203889	5.97363e+06	441252	6.60026e+06	358734	Shared	High	High	High	High	High	High	High	High	High	High
		FALSE	High	[K].VKPLLQVSR.[Q]	1xTMT6plex [K2]; 1xTMT6plex [N-Term]		0.00279391	0.000669205	1	4	1	F6X485	F6X485 [855-863]	0	1497.99	0																							No Quan Values	High	Not Found	High	Not Found	High	Not Found	High	Not Found	High	Not Found
		FALSE	High	[K].QACVLMIK.[A]	1xCarbamidomethyl [C3]; 1xTMT6plex [K8]; 1xTMT6plex [N-Term]		0.00246561	0.000669205	1	4	7	F6X485	F6X485 [759-766]	0	1420.84	0	4.14871e+06	4.49149e+07	1.47052e+07	5.75966e+07	1.00358e+07	3.80933e+07	1.37101e+07	1.05341e+08	1.33358e+07	8.14078e+07	5.87738e+06	1.29421e+08	7.64945e+06	3.37557e+07	8.14482e+06	4.2823e+07	8.03079e+06	2.93918e+07	8.274e+06	6.4368e+07	8.57304e+06	6.31368e+07		High	High	High	High	High	High	High	High	High	High
		FALSE	High	[K].ADFCIIHYAGKVDYK.[A]	1xCarbamidomethyl [C4]; 2xTMT6plex [K11; K15]; 1xTMT6plex [N-Term]		0.00271116	0.000669205	2	6	1	F6X485; A0A3Q2I8P4	F6X485 [566-580]; A0A3Q2I8P4 [573-587]	1	2487.37	0																							No Quan Values	High	Not Found	High	Not Found	High	Not Found	High	Not Found	High	Not Found
		FALSE	High	[R].GDLPFVVPR.[R]	1xTMT6plex [N-Term]		0.00341771	0.000905122	1	4	2	F6X485	F6X485 [1945-1953]	0	1228.73	0	1.25712e+06	1.64164e+06	1.60506e+06	1.58407e+06	1.59079e+06	1.47494e+06	2.20772e+06	2.10833e+06	1.98614e+06	2.08523e+06	1.995e+06	2.01151e+06	1.64702e+06	1.40029e+06	1.56194e+06	1.39191e+06	2.0441e+06	1.40231e+06	1.74818e+06	1.65045e+06	2.02699e+06	1.81692e+06		High	High	High	High	High	High	High	High	High	High
		FALSE	High	[K].TVKNDNSSR.[F]	1xTMT6plex [K3]; 1xTMT6plex [N-Term]		0.00376375	0.000925382	3	12	7	F6W6G5; F6X485; A0A3Q2I8P4	F6W6G5 [233-241]; F6X485 [226-234]; A0A3Q2I8P4 [233-241]	1	1478.83	0	549786	1.02417e+06	2.02853e+06	679024	1.28945e+06	833098	1.35182e+06	2.33953e+06	1.27204e+06	1.57653e+06	754760	2.29041e+06	903653	714408	854062	1.02325e+06	987495	624766	891895	1.21314e+06	957959	1.53479e+06	Shared	High	High	High	High	High	High	High	High	High	High
		FALSE	High	[R].SHAQKNENAR.[Q]	1xTMT6plex [K5]; 1xTMT6plex [N-Term]		0.00414692	0.000925382	1	4	2	F6X485	F6X485 [1792-1801]	1	1612.89	0	20998.3		54618.9		59461.4		48661.8		53141.5		54823.7		43274.6		34755.4		58619.5		40712.8		54214.2			High	Not Found	High	Not Found	High	Not Found	High	Not Found	High	Not Found
		FALSE	High	[K].ITDVIIGFQACCR.[G]	2xCarbamidomethyl [C11; C12]; 1xPhospho [T2]; 1xTMT6plex [N-Term]	F6X485 1xPhospho [T801]	0.00355914	0.000925382	1	4	3	F6X485	F6X485 [800-812]	0	1861.89	0	182648	1.90162e+06	909734	1.43458e+06	612216	1.07719e+06	1.00909e+06	3.98031e+06	1.06707e+06	3.48778e+06	340427	5.20401e+06	525451	1.03371e+06	461204	2.92435e+06	493432	951391	535426	1.99489e+06	478626	2.07853e+06		High	High	High	High	High	High	High	High	High	High
		FALSE	High	[R].KLQAQMK.[D]	2xTMT6plex [K1; K7]; 1xTMT6plex [N-Term]		0.00357725	0.000925382	3	9	4	F6W6G5; F6X485; A0A3Q2I8P4	F6W6G5 [1649-1655]; F6X485 [1663-1669]; A0A3Q2I8P4 [1670-1676]	1	1533.98	0		1.58193e+06		1.44959e+06		1.00763e+06		2.16806e+06		2.49076e+06		3.19754e+06		945618		2.3986e+06		1.01772e+06		1.70638e+06		1.51122e+06	Shared	High	High	High	High	High	High	High	High	High	High
		FALSE	High	[K].LQVELDNVTGLLTQSDSK.[S]	2xPhospho [T9; T13]; 1xTMT6plex [K18]; 1xTMT6plex [N-Term]	F6X485 2xPhospho [T1307; T1311]	0.00406296	0.000925382	1	4	1	F6X485	F6X485 [1299-1316]	0	2578.28	0			8900.23						13055		7243.6				7039.85		12301.9							Not Found	Not Found	High	Not Found	Not Found	Not Found	Not Found	Not Found	High	Not Found
		FALSE	High	[K].ATDKSFVEK.[LV]	2xTMT6plex [K4; K9]; 1xTMT6plex [N-Term]		0.00457153	0.000967262	2	10	2	F6W6G5; F6X485	F6W6G5 [544-552]; F6X485 [537-545]	1	1712.02	0	478500		1.31226e+06		885624		1.21838e+06		1.14273e+06		671034		816447		787423		740424		787672		838416		Shared	High	Not Found	High	Not Found	High	Not Found	High	Not Found	High	Not Found
		FALSE	High	[K].QACVLMIK.[A]	1xCarbamidomethyl [C3]; 1xOxidation [M6]; 1xTMT6plex [K8]; 1xTMT6plex [N-Term]		0.00447847	0.000967262	1	4	5	F6X485	F6X485 [759-766]	0	1436.84	0	1.17574e+06	1.33814e+06	2.49001e+06	1.93916e+06	2.22465e+06	1.26607e+06	2.76261e+06	3.39784e+06	2.60683e+06	2.4893e+06	1.63053e+06	6.02693e+06	1.58078e+06	1.68106e+06	1.46178e+06	1.79992e+06	1.84473e+06	1.10511e+06	1.6621e+06	2.17732e+06	1.81109e+06	2.63581e+06		High	High	High	High	High	High	High	High	High	High
		FALSE	High	[R].NCAAYLK.[L]	1xCarbamidomethyl [C2]; 1xTMT6plex [K7]; 1xTMT6plex [N-Term]		0.00491373	0.000993499	3	12	17	F6W6G5; F6X485; A0A3Q2I8P4	F6W6G5 [822-828]; F6X485 [836-842]; A0A3Q2I8P4 [843-849]	0	1297.73	0	1.27428e+07	7.37446e+06	7.73365e+07	1.03047e+07	5.40226e+07	4.39074e+06	9.94365e+07	1.86239e+07	6.52869e+07	1.38925e+07	4.08753e+07	2.48626e+07	3.60078e+07	4.63102e+06	1.94943e+07	9.29035e+06	2.77573e+07	3.41408e+06	3.21405e+07	5.66424e+06	6.08726e+07	9.38111e+06	Shared	High	High	High	High	High	High	High	High	High	High
		FALSE	High	[R].DLQGRDEQSEEK.[K]	1xPhospho [S9]; 1xTMT6plex [K12]; 1xTMT6plex [N-Term]	F6X485 1xPhospho [S1601]	0.00545045	0.000993499	1	4	1	F6X485	F6X485 [1593-1604]	1	1971.94	0	337429		795880		653890		986840		668506		850331		445954		227763		348736		447395		583500			High	Not Found	High	Not Found	High	Not Found	High	Not Found	High	Not Found
		FALSE	High	[K].QIATLHAQVSDMKK.[K]	1xOxidation [M12]; 2xTMT6plex [K13; K14]; 1xTMT6plex [N-Term]		0.00533833	0.000993499	1	4	2	F6X485	F6X485 [1379-1392]	1	2273.33	0		281876		301763		281148		365392		349587		457667		333042		344678		273677		359202		322282		High	High	High	High	High	High	High	High	High	High
		FALSE	High	[R].ALEEAMEQK.[A]	1xOxidation [M6]; 1xTMT6plex [K9]; 1xTMT6plex [N-Term]		0.00520161	0.000993499	1	4	4	F6X485	F6X485 [1505-1513]	0	1522.82	0	333780	317147	589105	594708	534143	377591	906399	590127	759802	674413	938267	1.08403e+06	350320	353925	340752	442736	424773	216026	515180	712709	555434	714230		High	High	High	High	High	High	High	High	High	High
		FALSE	High	[R].VRTELADKVSK.[L]	2xTMT6plex [K8; K11]; 1xTMT6plex [N-Term]		0.00580209	0.00104259	1	4	7	F6X485	F6X485 [1288-1298]	2	1933.2	0	6.09451e+06	927055	1.5088e+07	706317	1.16851e+07	735323	1.26288e+07	1.19231e+06	1.21874e+07	1.05045e+06	9.74905e+06	1.12223e+06	8.30167e+06	643336	6.87441e+06	921721	8.69718e+06	545532	7.54232e+06	984175	9.44843e+06	1.15411e+06		High	High	High	High	High	High	High	High	High	High
		FALSE	High	[K].VKVNKDDIQK.[M]	3xTMT6plex [K2; K5; K10]; 1xTMT6plex [N-Term]		0.00589371	0.00104259	1	5	3	F6X485	F6X485 [65-74]	2	2103.33	0	1.19757e+06	4.59425e+06	4.75829e+06	6.20569e+06	3.24188e+06	3.70177e+06	4.02851e+06	9.65882e+06	3.35331e+06	8.55716e+06	2.01034e+06	1.23839e+07	2.49897e+06	3.57786e+06	1.69283e+06	5.02425e+06	2.30213e+06	2.63912e+06	2.30519e+06	6.37274e+06	2.45909e+06	7.40569e+06		High	High	High	High	High	High	High	High	High	High
		FALSE	High	[K].ADGAEAK.[A]	1xTMT6plex [K7]; 1xTMT6plex [N-Term]		0.00614565	0.00119571	1	3	2	F6X485	F6X485 [1972-1978]	0	1119.64	0	118382	616764	136759	1.26892e+06	139623	435565	79437.7	641909	204463	598943	153804	559329	100301	258663	101502	457037	93027.9	308449	105376	567142	112951	552686		High	High	High	High	High	High	High	High	High	High
		FALSE	High	[R].QQQLTAMK.[V]	1xOxidation [M7]; 1xTMT6plex [K8]; 1xTMT6plex [N-Term]		0.0062759	0.00119571	1	4	2	F6X485	F6X485 [824-831]	0	1421.82	0	337937		1.11964e+06		860881		1.21294e+06		1.00684e+06		524636		571501		479110		635330		601700		649810			High	Not Found	High	Not Found	High	Not Found	High	Not Found	High	Not Found
		FALSE	High	[K].VGRDYVQK.[A]	1xTMT6plex [K8]; 1xTMT6plex [N-Term]		0.0067554	0.00123873	2	9	3	F6X485; A0A3Q2I8P4	F6X485 [396-403]; A0A3Q2I8P4 [403-410]	1	1422.85	0	1.62354e+06		5.88666e+06		3.88145e+06		3.77585e+06		4.05317e+06		1.51393e+06		3.07666e+06		2.68596e+06		2.95482e+06		3.01562e+06		2.7772e+06		Shared	High	Not Found	High	Not Found	High	Not Found	High	Not Found	High	Not Found
		FALSE	High	[K].TLEEEAK.[T]	1xTMT6plex [K7]; 1xTMT6plex [N-Term]		0.00739075	0.00138789	1	4	8	F6X485	F6X485 [1196-1202]	0	1277.74	0	2.922e+06	1.63634e+07	6.86534e+06	2.91039e+07	5.4154e+06	1.3892e+07	1.07276e+07	4.00619e+07	7.42619e+06	4.05394e+07	7.72316e+06	5.40171e+07	4.4283e+06	9.83621e+06	3.26416e+06	1.219e+07	3.9973e+06	6.79138e+06	5.053e+06	2.50546e+07	5.90047e+06	3.13909e+07		High	High	High	High	High	High	High	High	High	High
		FALSE	High	[K].KDQGELER.[Q]	1xTMT6plex [K1]; 1xTMT6plex [N-Term]		0.00739075	0.00138789	1	4	3	F6X485	F6X485 [202-209]	1	1432.82	0	878744		2.22323e+06		1.51354e+06		2.4691e+06		2.51908e+06		1.2032e+06		1.21034e+06		1.26334e+06		1.25037e+06		1.49576e+06		1.44633e+06			High	Not Found	High	Not Found	High	Not Found	High	Not Found	High	Not Found
		FALSE	High	[R].CIIPNHEK.[RK]	1xCarbamidomethyl [C1]; 1xTMT6plex [K8]; 1xTMT6plex [N-Term]		0.00735166	0.00138789	3	12	8	F6W6G5; F6X485; A0A3Q2I8P4	F6W6G5 [678-685]; F6X485 [692-699]; A0A3Q2I8P4 [699-706]	0	1468.83	0	1.42986e+06	1.90979e+06	2.2492e+06	1.58654e+06	2.36909e+06	1.13526e+06	2.50607e+06	2.40693e+06	2.57346e+06	2.26302e+06	1.55761e+06	3.03134e+06	1.86495e+06	1.19156e+06	1.19666e+06	2.25552e+06	1.85135e+06	1.11587e+06	1.71879e+06	1.53667e+06	2.13123e+06	1.68165e+06	Shared	High	High	High	High	High	High	High	High	High	High
		FALSE	High	[R].TVGQLYK.[E]	1xTMT6plex [K7]; 1xTMT6plex [N-Term]		0.00804723	0.00146727	3	12	11	F6W6G5; F6X485; A0A3Q2I8P4	F6W6G5 [652-658]; F6X485 [666-672]; A0A3Q2I8P4 [673-679]	0	1266.78	0	1.09085e+06	9.23806e+06	3.25129e+06	3.49496e+07	2.32378e+06	1.11215e+07	4.92386e+06	5.16457e+07	4.21848e+06	4.08486e+07	2.29277e+06	7.64178e+07	2.06725e+06	9.2887e+06	1.655e+06	1.51505e+07	1.88932e+06	7.19101e+06	2.13393e+06	2.36143e+07	2.44764e+06	2.61583e+07	Shared	High	High	High	High	High	High	High	High	High	High
		FALSE	High	[R].CIIPNHEKK.[A]	1xCarbamidomethyl [C1]; 2xTMT6plex [K8; K9]; 1xTMT6plex [N-Term]		0.00830924	0.00151241	1	4	4	F6X485	F6X485 [692-700]	1	1826.09	0	2.12297e+06		6.64238e+06		5.23096e+06		5.88751e+06		5.47754e+06		2.70942e+06		4.01573e+06		2.33584e+06		3.17137e+06		3.37185e+06		4.49509e+06			High	High	High	High	High	High	High	High	High	High
		FALSE	High	[R].VEEEEER.[CN]	1xTMT6plex [N-Term]		0.00971091	0.00183178	2	6	8	F6X485; A0A3Q2I8P4	F6X485 [945-951]; A0A3Q2I8P4 [952-958]	0	1148.56	0	1.08579e+06	2.22072e+06	4.83142e+06	4.08287e+06	2.90636e+06	1.52008e+06	7.7242e+06	4.49944e+06	7.40808e+06	5.12536e+06	3.62744e+06	7.04291e+06	2.43125e+06	1.25522e+06	2.18076e+06	1.93197e+06	2.00347e+06	976590	3.30645e+06	3.262e+06	3.3485e+06	3.36497e+06	Shared	High	High	High	High	High	High	High	High	High	High
		FALSE	High	[R].ALEQQVEEMK.[T]	1xOxidation [M9]; 1xTMT6plex [K10]; 1xTMT6plex [N-Term]		0.00971091	0.00183178	1	4	1	F6X485	F6X485 [1550-1559]	0	1678.91	0	109346		142994		140542		249343		238285		271436		156431		156548		164543		170846		196489			High	Not Found	High	Not Found	High	Not Found	High	Not Found	High	Not Found
		FALSE	High	[K].KLEMDLK.[D]	2xTMT6plex [K1; K7]; 1xTMT6plex [N-Term]		0.0101407	0.00187339	1	4	2	F6X485	F6X485 [1635-1641]	1	1563.97	0	361763		812293		563973		1.22112e+06		975712		928999		470505		363556		467752		638315		675523			High	Not Found	High	Not Found	High	Not Found	High	Not Found	High	Not Found
		FALSE	High	[K].NRDEAIK.[Q]	1xTMT6plex [K7]; 1xTMT6plex [N-Term]		0.0114314	0.00221912	1	4	12	F6X485	F6X485 [1653-1659]	1	1303.77	0	4.13514e+06		8.55792e+06		7.40779e+06		1.26162e+07		8.20338e+06		1.23196e+07		5.77981e+06		4.29428e+06		5.06619e+06		5.52379e+06		8.90684e+06			High	Not Found	High	Not Found	High	Not Found	High	Not Found	High	Not Found
		FALSE	High	[R].NTNPNFVR.[C]	1xTMT6plex [N-Term]		0.0116846	0.00221912	2	6	4	F6X485; A0A3Q2I8P4	F6X485 [684-691]; A0A3Q2I8P4 [691-698]	0	1190.65	0	790695		2.38386e+06		1.92061e+06		3.07334e+06		2.18199e+06		1.63327e+06		1.55109e+06		1.18581e+06		1.49499e+06		1.42906e+06		2.15315e+06		Shared	High	Not Found	High	Not Found	High	Not Found	High	Not Found	High	Not Found
		FALSE	High	[K].DQGELER.[Q]	1xTMT6plex [N-Term]		0.0135593	0.00247227	1	4	20	F6X485	F6X485 [203-209]	0	1075.56	0	8.26257e+06	5.30174e+06	4.26137e+07	1.00713e+07	2.50243e+07	3.97295e+06	5.33958e+07	1.83123e+07	4.44526e+07	1.61567e+07	2.45267e+07	2.46586e+07	1.79459e+07	3.95358e+06	1.87593e+07	5.00141e+06	1.77475e+07	2.9303e+06	2.73149e+07	9.02806e+06	2.53978e+07	9.51454e+06		High	High	High	High	High	High	High	High	High	High
		FALSE	High	[R].VKANLEK.[A]	2xTMT6plex [K2; K7]; 1xTMT6plex [N-Term]		0.0140185	0.00247227	1	4	10	F6X485	F6X485 [1232-1238]	1	1488.97	0	1.70009e+07	7.1338e+06	5.03109e+07	6.57188e+06	3.35465e+07	6.20061e+06	4.66145e+07	1.1608e+07	4.44521e+07	1.13828e+07	3.30315e+07	1.23695e+07	2.31907e+07	4.73729e+06	2.00816e+07	6.81717e+06	2.4674e+07	3.97891e+06	2.60422e+07	9.61718e+06	2.88108e+07	9.88562e+06		High	High	High	High	High	High	High	High	High	High
		FALSE	High	[R].QKLQLEK.[V]	2xTMT6plex [K2; K7]; 1xTMT6plex [N-Term]		0.0148216	0.0026894	3	9	2	F6W6G5; F6X485; A0A3Q2I8P4	F6W6G5 [967-973]; F6X485 [981-987]; A0A3Q2I8P4 [988-994]	1	1574.02	0	5.41533e+06		1.22709e+07		9.7718e+06		1.09675e+07		1.07958e+07		6.27586e+06		6.62545e+06		5.01753e+06		1.36874e+07		7.81922e+06		8.8466e+06		Shared	High	Not Found	High	Not Found	High	Not Found	High	Not Found	High	Not Found
		FALSE	High	[K].VNKDDIQK.[M]	2xTMT6plex [K3; K8]; 1xTMT6plex [N-Term]		0.0149046	0.0026894	1	5	3	F6X485	F6X485 [67-74]	1	1647	0	791860	1.07276e+06	1.67038e+06	1.18698e+06	1.262e+06	688872	1.70374e+06	2.16294e+06	1.44412e+06	1.96675e+06	727562	2.60955e+06	826353	560208	522051	1.28296e+06	743594	455431	833371	1.11346e+06	1.02127e+06	1.36106e+06		High	High	High	High	High	High	High	High	High	High
		FALSE	High	[K].QLAAENR.[L]	1xTMT6plex [N-Term]		0.0160307	0.00297208	1	4	10	F6X485	F6X485 [882-888]	0	1030.58	0	3.26634e+06	3.14887e+06	1.04766e+07	3.621e+06	7.81033e+06	2.25186e+06	9.80152e+06	5.01981e+06	1.18188e+07	5.00412e+06	4.14337e+06	6.43974e+06	4.68232e+06	2.05536e+06	5.29865e+06	2.85776e+06	5.19033e+06	1.63734e+06	5.57437e+06	3.78261e+06	6.11725e+06	3.92388e+06		High	High	High	High	High	High	High	High	High	High
		FALSE	High	[K].QTLENER.[G]	1xTMT6plex [N-Term]		0.0193254	0.00349746	1	4	3	F6X485	F6X485 [1241-1247]	0	1118.6	0	164271		258283		226892		427715		404844		290097		210120		241537		227081		290244		263619			High	High	High	High	High	High	High	High	High	High
		FALSE	High	[R].ALEEAMEQKAELER.[L]	1xOxidation [M6]; 1xTMT6plex [K9]; 1xTMT6plex [N-Term]		0.0203467	0.003638	1	4	1	F6X485	F6X485 [1505-1518]	1	2121.13	0																							No Quan Values	Not Found	High	Not Found	High	Not Found	High	Not Found	High	Not Found	High
		FALSE	High	[R].LTEMETLQSQLMAEK.[L]	1xPhospho [S9]; 1xTMT6plex [K15]; 1xTMT6plex [N-Term]	F6X485 1xPhospho [S897]	0.0199999	0.003638	1	4	1	F6X485	F6X485 [889-903]	0	2290.15	0		109057		88768.5		69904.5		130135		137714		128132		64332.9		168845		55084.1		84868.5		86624.8		Not Found	High	Not Found	High	Not Found	High	Not Found	High	Not Found	High
		FALSE	High	[R].VVFQEFR.[Q]	1xTMT6plex [N-Term]		0.0213037	0.00373623	1	4	6	F6X485	F6X485 [733-739]	0	1153.66	0	9.82199e+06	1.35291e+07	4.06297e+07	1.99135e+07	2.72787e+07	9.31783e+06	4.52325e+07	3.70479e+07	5.32529e+07	2.84135e+07	1.60376e+07	4.98145e+07	2.28368e+07	8.5703e+06	2.43431e+07	1.72448e+07	2.23371e+07	6.95724e+06	2.38108e+07	2.08721e+07	2.42378e+07	1.94537e+07		High	High	High	High	High	High	High	High	High	High
		FALSE	High	[KR].LVWVPSEK.[SQ]	1xTMT6plex [K8]; 1xTMT6plex [N-Term]		0.0233671	0.00392064	2	8	2	F6W6G5; F6X485	F6W6G5 [35-42]; F6X485 [31-38]	0	1415.87	0	4.84161e+06	6.86106e+06	6.71764e+06	5.85978e+06	6.55718e+06	5.853e+06	6.74617e+06	7.45008e+06	7.13467e+06	7.44902e+06	6197359	8.88118e+06	5.19166e+06	5.74845e+06	5.6212e+06	8.19646e+06	5.53341e+06	5.58076e+06	5.92141e+06	6.22128e+06	6.00988e+06	6.50882e+06	Shared	High	High	High	High	High	High	High	High	High	High
		FALSE	High	[R].SLAVAAR.[K]	1xTMT6plex [N-Term]		0.0291833	0.00451386	1	4	20	F6X485	F6X485 [1627-1633]	0	916.578	0	1.73657e+06	1.00174e+07	3.48484e+06	1.15435e+07	2.99155e+06	9.19519e+06	4.17437e+06	1.71341e+07	4.05985e+06	1.70379e+07	3.4455e+06	2.06881e+07	2.16194e+06	6.55889e+06	1.97267e+06	1.05703e+07	2.28439e+06	5.09232e+06	2.49846e+06	1.41198e+07	2.81471e+06	1.45992e+07		High	High	High	High	High	High	High	High	High	High
		FALSE	High	[R].DEQSEEK.[K]	1xTMT6plex [K7]; 1xTMT6plex [N-Term]		0.0290117	0.00451386	1	4	2	F6X485	F6X485 [1598-1604]	0	1322.68	0	107483		238595		229715		104844		383797		442250		168138		227606		199872		231551		290549			High	Not Found	High	Not Found	High	Not Found	High	Not Found	High	Not Found
		FALSE	High	[K].QTLENERGELANEVK.[A]	1xPhospho [T2]; 1xTMT6plex [K15]; 1xTMT6plex [N-Term]	F6X485 1xPhospho [T1242]	0.0305958	0.00460656	1	4	2	F6X485	F6X485 [1241-1255]	1	2268.16	0	237092	220809	387707	214515	382200	167282	478232	269695	376257	286509	351186	308052	225343	135098	218306	146815	217252	130182	262065	207274	330119	226526		High	High	High	High	High	High	High	High	High	High
		FALSE	High	[K].ASITALEAK.[I]	1xPhospho [T4]; 1xTMT6plex [K9]; 1xTMT6plex [N-Term]	F6X485 1xPhospho [T1831]	0.0397893	0.00572422	1	4	2	F6X485	F6X485 [1828-1836]	0	1441.81	0	72352.5	382431	176739	342667	135293	293210	266292	499450	252599	598262	186051	600076	132306	207981	81556.1	351023	121662	206443	135492	432684	155266	389924		High	High	High	High	High	High	High	High	High	High
		FALSE	High	[K].IRELESQISELQEDLESER.[A]	2xPhospho [S6; S9]; 1xTMT6plex [N-Term]	F6X485 2xPhospho [S1132; S1135]	0.0594317	0.00808018	1	4	1	F6X485	F6X485 [1127-1145]	1	2692.23	0	28475.1		29526.5		25348.5		30768.6		35013.6		24287.6		11844.2		29504.9		19610.2		15252.1		26982.8			High	Not Found	High	Not Found	High	Not Found	High	Not Found	High	Not Found
		FALSE	High	[K].GDSEHKR.[K]	1xTMT6plex [K6]; 1xTMT6plex [N-Term]		0.0616568	0.00847367	1	4	1	F6X485	F6X485 [1262-1268]	1	1286.72	0		1.90385e+06		3.1126e+06		1.73193e+06		3.53924e+06		3.449e+06		3.24522e+06		1.19194e+06		1.82697e+06		1.06706e+06		3.198e+06		2.11784e+06		Not Found	High	Not Found	High	Not Found	High	Not Found	High	Not Found	High
		FALSE	High	[K].LQAQMK.[D]	1xTMT6plex [K6]; 1xTMT6plex [N-Term]		0.0647566	0.0088272	3	9	1	F6W6G5; F6X485; A0A3Q2I8P4	F6W6G5 [1650-1655]; F6X485 [1664-1669]; A0A3Q2I8P4 [1671-1676]	0	1176.72	0	143702		162765		121336		212754		217651		149603		99144.3		129639		161894		122044		137114		Shared	High	Not Found	High	Not Found	High	Not Found	High	Not Found	High	Not Found
		FALSE	High	[KR].YAEERDR.[A]	1xTMT6plex [N-Term]		0.0684342	0.00922549	2	6	1	F6X485; A0A3Q2I8P4	F6X485 [1481-1487]; A0A3Q2I8P4 [1488-1494]	1	1167.6	0																							No Quan Values	High	Not Found	High	Not Found	High	Not Found	High	Not Found	High	Not Found
		FALSE	High	[K].SVHELEK.[S]	1xTMT6plex [K7]; 1xTMT6plex [N-Term]		0.0697066	0.00935685	1	4	2	F6X485	F6X485 [1540-1546]	0	1299.77	0																							No Quan Values	High	Not Found	High	Not Found	High	Not Found	High	Not Found	High	Not Found
		FALSE	High	[R].QSVSNLEK.[K]	1xPhospho [S2]; 1xTMT6plex [K8]; 1xTMT6plex [N-Term]	F6X485 1xPhospho [S1456]	0.0714405	0.00943398	1	4	1	F6X485	F6X485 [1455-1462]	0	1442.77	0		112391		164978		123872		197942		187182		261741		129405		158536		87288.1		145934		132716		Not Found	High	Not Found	High	Not Found	High	Not Found	High	Not Found	High
FALSE	3390	11	92	92	348	[Master Protein] Ribosome binding protein 1 OS=Equus caballus OX=9796 GN=RRBP1 PE=4 SV=2	High	High	High	High	High	High	High	High	High	High	High	High	High	High	High	High	High	High	High	High	High	High
	Checked	Protein FDR Confidence: Combined	Master	Accession	Description	Exp. q-value: Combined	Sum PEP Score	Coverage [%]	# Peptides	# PSMs	# Unique Peptides	# Protein Groups	# AAs	MW [kDa]	calc. pI	Score Sequest HT: Sequest HT	# Peptides (by Search Engine): Sequest HT	# Razor Peptides	Abundances (Grouped): F1, 126, SM_37, Sample	Abundances (Grouped): F2, 126, SM_42, Sample	Abundances (Grouped): F1, 127N, SM_37, Sample	Abundances (Grouped): F2, 127N, SM_42, Sample	Abundances (Grouped): F1, 127C, SM_37, Sample	Abundances (Grouped): F2, 127C, SM_42, Sample	Abundances (Grouped): F1, 128N, OM_37, Sample	Abundances (Grouped): F2, 128N, OM_42, Sample	Abundances (Grouped): F1, 128C, OM_37, Sample	Abundances (Grouped): F2, 128C, OM_42, Sample	Abundances (Grouped): F1, 129N, OM_37, Sample	Abundances (Grouped): F2, 129N, OM_42, Sample	Abundances (Grouped): F1, 129C, AD_37, Sample	Abundances (Grouped): F2, 129C, AD_42, Sample	Abundances (Grouped): F1, 130N, AD_37, Sample	Abundances (Grouped): F2, 130N, AD_42, Sample	Abundances (Grouped): F1, 130C, AD_37, Sample	Abundances (Grouped): F2, 130C, AD_42, Sample	Abundances (Grouped): F1, 131N, Pool, Control	Abundances (Grouped): F2, 131N, Pool, Control	Abundances (Grouped): F1, 131C, Pool, Control	Abundances (Grouped): F2, 131C, Pool, Control	Found in Sample: [S1] F1: 126, Sample, SM_37	Found in Sample: [S12] F2: 126, Sample, SM_42	Found in Sample: [S2] F1: 127N, Sample, SM_37	Found in Sample: [S13] F2: 127N, Sample, SM_42	Found in Sample: [S3] F1: 127C, Sample, SM_37	Found in Sample: [S14] F2: 127C, Sample, SM_42	Found in Sample: [S4] F1: 128N, Sample, OM_37	Found in Sample: [S15] F2: 128N, Sample, OM_42	Found in Sample: [S5] F1: 128C, Sample, OM_37
	FALSE	High	Master Protein	F7D6P8	Ribosome binding protein 1 OS=Equus caballus OX=9796 GN=RRBP1 PE=4 SV=2	0	363.466	53	92	343	92	1	1577	169.9	8.94	872.06	92	0	1.77259e+08	1.99251e+08	1.6398e+08	2.09355e+08	2.04355e+08	2.14711e+08	8.01634e+07	8.42626e+07	8.48555e+07	9.45888e+07	5.97619e+07	6.9886e+07	8.5438e+07	1.0546e+08	8.03368e+07	1.01046e+08	8.65998e+07	1.03602e+08	1.11569e+08	1.14122e+08	1.16489e+08	1.15267e+08	High	High	High	High	High	High	High	High	High
		Checked	Confidence	Annotated Sequence	Modifications	Modifications in Master Proteins	Qvality PEP	Qvality q-value	# Protein Groups	# Proteins	# PSMs	Master Protein Accessions	Positions in Master Proteins	# Missed Cleavages	Theo. MH+ [Da]	# Razor Quan Results	Abundances (Grouped): F1, 126, SM_37, Sample	Abundances (Grouped): F2, 126, SM_42, Sample	Abundances (Grouped): F1, 127N, SM_37, Sample	Abundances (Grouped): F2, 127N, SM_42, Sample	Abundances (Grouped): F1, 127C, SM_37, Sample	Abundances (Grouped): F2, 127C, SM_42, Sample	Abundances (Grouped): F1, 128N, OM_37, Sample	Abundances (Grouped): F2, 128N, OM_42, Sample	Abundances (Grouped): F1, 128C, OM_37, Sample	Abundances (Grouped): F2, 128C, OM_42, Sample	Abundances (Grouped): F1, 129N, OM_37, Sample	Abundances (Grouped): F2, 129N, OM_42, Sample	Abundances (Grouped): F1, 129C, AD_37, Sample	Abundances (Grouped): F2, 129C, AD_42, Sample	Abundances (Grouped): F1, 130N, AD_37, Sample	Abundances (Grouped): F2, 130N, AD_42, Sample	Abundances (Grouped): F1, 130C, AD_37, Sample	Abundances (Grouped): F2, 130C, AD_42, Sample	Abundances (Grouped): F1, 131N, Pool, Control	Abundances (Grouped): F2, 131N, Pool, Control	Abundances (Grouped): F1, 131C, Pool, Control	Abundances (Grouped): F2, 131C, Pool, Control	Quan Info	Found in Sample: [S1] F1: 126, Sample, SM_37	Found in Sample: [S12] F2: 126, Sample, SM_42	Found in Sample: [S2] F1: 127N, Sample, SM_37	Found in Sample: [S13] F2: 127N, Sample, SM_42	Found in Sample: [S3] F1: 127C, Sample, SM_37	Found in Sample: [S14] F2: 127C, Sample, SM_42	Found in Sample: [S4] F1: 128N, Sample, OM_37	Found in Sample: [S15] F2: 128N, Sample, OM_42	Found in Sample: [S5] F1: 128C, Sample, OM_37	Found in Sample: [S16] F2: 128C, Sample, OM_42
		FALSE	High	[K].LREAEETQSTLQAECEQYR.[T]	1xCarbamidomethyl [C15]; 1xTMT6plex [N-Term]		2.51068e-10	0	1	7	2	F7D6P8	F7D6P8 [1168-1186]	1	2570.24	0	153075	207859	157320	329975	175013	375068	57039.8	111385	74555.5	188688	34896.9	90856.3	75810.7	142381	69913.7	222705	82915.6	150686	92932.6	190682	93748.5	166134		High	High	High	High	High	High	High	High	High	High
		FALSE	High	[R].TILGETEGMLKDLQK.[S]	2xTMT6plex [K11; K15]; 1xTMT6plex [N-Term]		4.43726e-08	0	1	7	1	F7D6P8	F7D6P8 [1187-1201]	1	2363.38	0	2.71223e+06		3.15716e+06		3.61634e+06		1.23839e+06		1.04471e+06		675481		1.321e+06		883926		1.29178e+06		1.59324e+06		2.0407e+06			High	Not Found	High	Not Found	High	Not Found	High	Not Found	High	Not Found
		FALSE	High	[R].DGQDTQASQAEADQQLAR.[L]	1xTMT6plex [N-Term]		1.80057e-10	0	1	7	13	F7D6P8	F7D6P8 [1025-1042]	0	2161.03	0	363960	875807	450817	943685	476479	886037	272422	296932	287676	355724	151075	278705	223376	412742	189821	219812	249875	319084	265787	380391	281747	417564		High	High	High	High	High	High	High	High	High	High
		FALSE	High	[K].LQSSEAEVK.[S]	1xTMT6plex [K9]; 1xTMT6plex [N-Term]		5.07419e-05	9.48527e-05	1	7	3	F7D6P8	F7D6P8 [976-984]	0	1448.84	0	485333	749275	473373	757010	625051	778425	241272	374831	267448	485495	150198	271987	268631	314011	299176	279132	297573	302514	349611	359370	327958	361279		High	High	High	High	High	High	High	High	High	High
		FALSE	High	[K].GEGAQNQGK.[K]	1xTMT6plex [K9]; 1xTMT6plex [N-Term]		0.000113854	9.48527e-05	1	7	2	F7D6P8	F7D6P8 [554-562]; [594-602]	0	1346.74	0		616689		1.06914e+06		616820		168610		147753		109867		205354		192348		341262		333180		311260		Not Found	High	Not Found	High	Not Found	High	Not Found	High	Not Found	High
		FALSE	High	[K].KTDGAQNQGK.[K]	2xTMT6plex [K1; K10]; 1xTMT6plex [N-Term]		1.77757e-05	9.48527e-05	1	7	4	F7D6P8	F7D6P8 [513-522]	1	1734.01	0	850435	1.97538e+06	619410	1.15762e+06	950995	2.17173e+06	260159	394179	282010	693132	239256	288623	370224	887500	261697	746609	356030	853692	449082	955175	524453	958268		High	High	High	High	High	High	High	High	High	High
		FALSE	High	[K].KSEGALNQGKK.[E]	3xTMT6plex [K1; K10; K11]; 1xTMT6plex [N-Term]		0.000396641	9.48527e-05	1	7	1	F7D6P8	F7D6P8 [344-354]	2	2076.29	0		2.09582e+06		1.57767e+06		2.15649e+06		970753		1.33274e+06		762826		1.28391e+06		1.1318e+06		1.11171e+06		1.26439e+06		1.15112e+06		Not Found	High	Not Found	High	Not Found	High	Not Found	High	Not Found	High
		FALSE	High	[K].KSEGTLNQGK.[K]	2xTMT6plex [K1; K10]; 1xTMT6plex [N-Term]		2.84196e-06	9.48527e-05	1	7	2	F7D6P8	F7D6P8 [473-482]	1	1749.05	0		747428		672715		935424		379877		352284		286275		524471		442189		450783		467202		488981		High	High	High	High	High	High	High	High	High	High
		FALSE	High	[KR].KSEGTPNQGK.[K]	2xTMT6plex [K1; K10]; 1xTMT6plex [N-Term]		0.000447957	9.48527e-05	1	7	4	F7D6P8	F7D6P8 [264-273]; [274-283]; [284-293]; [294-303]; [304-313]; [363-372]; [373-382]; [383-392]; [393-402]; [583-592]	1	1733.02	0	1.43013e+06	2.19966e+06	1.04478e+06	2.24774e+06	1.60263e+06	2.77751e+06	543063	835395	605584	752990	412455	705396	576815	1.04394e+06	409531	1.13489e+06	610394	1.05342e+06	786600	1.17197e+06	853934	1.3521e+06		High	High	High	High	High	High	High	High	High	High
		FALSE	High	[K].KSEGTPNQSK.[K]	2xTMT6plex [K1; K10]; 1xTMT6plex [N-Term]		0.000339401	9.48527e-05	1	7	1	F7D6P8	F7D6P8 [314-323]; [403-412]; [543-552]	1	1763.03	0		980315		911601		1.21524e+06		290040		374695		200791		604009		421396		592834		589260		546878		Not Found	High	Not Found	High	Not Found	High	Not Found	High	Not Found	High
		FALSE	High	[K].KVEGAQNQSK.[K]	2xTMT6plex [K1; K10]; 1xTMT6plex [N-Term]		8.51302e-06	9.48527e-05	1	7	2	F7D6P8	F7D6P8 [533-542]	1	1776.06	0	528597	237617	490195	221688	642365	272322	229527	143875	246797	234320	185412	99526.3	223778	179137	234566	299796	247395	182073	416303	181318	330022	183209		High	High	High	High	High	High	High	High	High	High
		FALSE	High	[K].KVDASANQGK.[K]	2xTMT6plex [K1; K10]; 1xTMT6plex [N-Term]		5.24869e-06	9.48527e-05	1	7	3	F7D6P8	F7D6P8 [643-652]	1	1705.02	0	953197	1.26145e+06	891920	916217	1.04274e+06	1.29483e+06	490963	465351	454623	762567	247312	312479	498365	755801	479901	583387	488832	815671	569784	819039	619102	944010		High	High	High	High	High	High	High	High	High	High
		FALSE	High	[K].KVDASANQGKK.[A]	3xTMT6plex [K1; K10; K11]; 1xTMT6plex [N-Term]		7.7486e-05	9.48527e-05	1	7	1	F7D6P8	F7D6P8 [643-653]	2	2062.28	0	3.43962e+06		3.168e+06		3.76569e+06		1.52306e+06		1.60131e+06		1.13688e+06		1.53068e+06		1.50309e+06		1.65439e+06		2.29028e+06		2.12962e+06			High	Not Found	High	Not Found	High	Not Found	High	Not Found	High	Not Found
		FALSE	High	[K].KADSVANQGTK.[V]	2xTMT6plex [K1; K11]; 1xTMT6plex [N-Term]		0.00011275	9.48527e-05	1	7	2	F7D6P8	F7D6P8 [603-613]	1	1806.07	0	347255	193198	375610	189917	431022	211948	198660	158175	212966	272217	163260	230117	203817	154854	224035	324530	194690	152236	294676	186070	268040	177071		High	High	High	High	High	High	High	High	High	High
		FALSE	High	[K].KAEGAQNQGK.[K]	2xTMT6plex [K1; K10]; 1xTMT6plex [N-Term]		2.73429e-06	9.48527e-05	1	7	7	F7D6P8	F7D6P8 [234-243]	1	1718.02	0	1.10201e+06	3.95263e+06	818488	3.3877e+06	1.16739e+06	4.62477e+06	491612	1.40616e+06	585757	1.88076e+06	481786	1.08009e+06	595047	2.11782e+06	531842	2.01983e+06	650756	4.08422e+06	799960	2.28679e+06	779730	2.54277e+06		High	High	High	High	High	High	High	High	High	High
		FALSE	High	[K].KAEGTQNQGK.[K]	2xTMT6plex [K1; K10]; 1xTMT6plex [N-Term]		6.74899e-06	9.48527e-05	1	7	3	F7D6P8	F7D6P8 [523-532]	1	1748.03	0	2.42269e+06	1.7009e+06	1.91279e+06	1.62546e+06	2.75158e+06	2.01951e+06	824220	385748	978811	574497	700576	340319	1.05726e+06	771589	948122	767034	1.17341e+06	802493	1.49205e+06	847878	1.59238e+06	949937		High	High	High	High	High	High	High	High	High	High
		FALSE	High	[K].KAESAPVQGK.[N]	2xTMT6plex [K1; K10]; 1xTMT6plex [N-Term]		8.97847e-06	9.48527e-05	1	7	2	F7D6P8	F7D6P8 [653-662]	1	1702.05	0		441369		445093		373324		429005		376575		301943		340924		467139		329459		327725		308269		Not Found	High	Not Found	High	Not Found	High	Not Found	High	Not Found	High
		FALSE	High	[K].KGEGAQNQGK.[K]	2xTMT6plex [K1; K10]; 1xTMT6plex [N-Term]		2.13732e-05	9.48527e-05	1	7	9	F7D6P8	F7D6P8 [553-562]; [593-602]	1	1704	0	5.57045e+06	4.55612e+06	4.30561e+06	4.07556e+06	6.78203e+06	5.20615e+06	1.70298e+06	1.38422e+06	2.05083e+06	2.0278e+06	1.34432e+06	1.20673e+06	2.23252e+06	2.51544e+06	1.5632e+06	1.92666e+06	2.25704e+06	3.48607e+06	3.04555e+06	2.2437e+06	3.41331e+06	2.60004e+06		High	High	High	High	High	High	High	High	High	High
		FALSE	High	[K].KGEGTANQSK.[K]	2xTMT6plex [K1; K10]; 1xTMT6plex [N-Term]		0.000474881	9.48527e-05	1	7	1	F7D6P8	F7D6P8 [433-442]	1	1707	0		790151		719716		780951		265622		405443		204998		417249		556304		378976		371838		404973		Not Found	High	Not Found	High	Not Found	High	Not Found	High	Not Found	High
		FALSE	High	[K].KGEGTANQVK.[K]	2xTMT6plex [K1; K10]; 1xTMT6plex [N-Term]		0.000116663	9.48527e-05	1	7	2	F7D6P8	F7D6P8 [443-452]	1	1719.04	0	728729	1.66923e+06	585262	1.29575e+06	868319	1.70859e+06	338439	574957	382987	666964	247240	451238	356230	756864	422621	875489	360305	788335	479780	817873	482095	889957		High	High	High	High	High	High	High	High	High	High
		FALSE	High	[K].KGEGTPNQSK.[K]	2xTMT6plex [K1; K10]; 1xTMT6plex [N-Term]		0.000184503	9.48527e-05	1	7	7	F7D6P8	F7D6P8 [413-422]; [423-432]; [453-462]	1	1733.02	1	1.58147e+07	5.6367e+06	1.1735e+07	5.15613e+06	1.72713e+07	6.3916e+06	4.61539e+06	1.20374e+06	4.92911e+06	2.10316e+06	3.85369e+06	845191	5.54645e+06	2.70798e+06	4.20836e+06	2.47175e+06	5.30598e+06	2.65427e+06	8.00711e+06	2.84764e+06	8.34271e+06	2.87264e+06		High	High	High	High	High	High	High	High	High	High
		FALSE	High	[K].KGEGTSNQGK.[K]	2xTMT6plex [K1; K10]; 1xTMT6plex [N-Term]		2.11668e-05	9.48527e-05	1	7	5	F7D6P8	F7D6P8 [324-333]; [463-472]	1	1692.98	0	2.19613e+06	2.97713e+06	1.77012e+06	2.57572e+06	2.53877e+06	3.24154e+06	738724	697920	799540	909104	592409	459504	1.321e+06	1.56402e+06	1.37634e+06	1.00783e+06	1.2326e+06	1.38931e+06	1.34592e+06	1.5713e+06	1.38137e+06	1.41344e+06		High	High	High	High	High	High	High	High	High	High
		FALSE	High	[K].VDASANQGK.[K]	1xTMT6plex [K9]; 1xTMT6plex [N-Term]		0.000173166	9.48527e-05	1	7	2	F7D6P8	F7D6P8 [644-652]	0	1347.76	0	477885	447898	436616	368322	621873	425939	141397	247573	219758	352768	164089	157136	217887	228442	206215	218667	240011	259995	302932	225157	305454	257394		High	High	High	High	High	High	High	High	High	High
		FALSE	High	[K].VEGIANQGK.[K]	1xTMT6plex [K9]; 1xTMT6plex [N-Term]		0.000408397	9.48527e-05	1	7	4	F7D6P8	F7D6P8 [614-622]	0	1373.82	0	913923	1.02659e+07	814809	1.12557e+07	1.2904e+06	1.14578e+07	489972	7.80743e+06	486433	8.60495e+06	297940	6.18322e+06	512690	6.89944e+06	354328	6.7183e+06	494787	7.06689e+06	564143	7.2483e+06	660913	7.92918e+06		High	High	High	High	High	High	High	High	High	High
		FALSE	High	[K].TDGAQNQGK.[K]	1xTMT6plex [K9]; 1xTMT6plex [N-Term]		0.000108969	9.48527e-05	1	7	2	F7D6P8	F7D6P8 [514-522]	0	1376.75	0	1.15888e+06	583774	854043	986452	1.49514e+06	686639	308681	136674	651725	156089	700861	86942.2	693231	225422	559391	161965	634707	278792	766624	236337	1.10984e+06	330470		High	High	High	High	High	High	High	High	High	High
		FALSE	High	[K].TQLEWTEASLEDEQTRR.[Q]	1xTMT6plex [N-Term]		8.29523e-05	9.48527e-05	1	7	1	F7D6P8	F7D6P8 [1346-1362]	1	2321.16	0		133726		165355		180077		108213		99628.6		96647		104635		164085		121642		100723		103536		Not Found	High	Not Found	High	Not Found	High	Not Found	High	Not Found	High
		FALSE	High	[R].TILGETEGMLK.[D]	1xTMT6plex [K11]; 1xTMT6plex [N-Term]		5.92295e-06	9.48527e-05	1	7	2	F7D6P8	F7D6P8 [1187-1197]	0	1649.95	0	608019	651786	587722	690596	588117	561357	398224	378956	387868	496504	314714	349156	394633	345115	313092	420318	413855	358312	442898	326718	449279	418557		High	High	High	High	High	High	High	High	High	High
		FALSE	High	[K].VSATEEELQK.[SV]	1xTMT6plex [K10]; 1xTMT6plex [N-Term]		1.24792e-05	9.48527e-05	1	7	8	F7D6P8	F7D6P8 [1214-1223]	0	1591.89	0	1.52419e+06	6.28571e+06	1.46897e+06	6.32865e+06	1.84693e+06	5.9766e+06	674471	2.05018e+06	661976	2.02702e+06	534786	1.78089e+06	944889	2.52311e+06	605586	2.49594e+06	846467	2.18729e+06	1.11597e+06	2.67391e+06	1.25302e+06	3.01066e+06		High	High	High	High	High	High	High	High	High	High
		FALSE	High	[K].QLSLAEAQTK.[E]	1xTMT6plex [K10]; 1xTMT6plex [N-Term]		3.57577e-05	9.48527e-05	1	7	3	F7D6P8	F7D6P8 [1109-1118]	0	1546.92	0		993977		923494		938556		795145		699298		635297		513839		515669		447144		560549		606929		High	High	High	High	High	High	High	High	High	High
		FALSE	High	[K].SLVSTVGSMVFNEGEAQR.[L]	1xTMT6plex [N-Term]		1.54549e-07	9.48527e-05	1	7	2	F7D6P8	F7D6P8 [706-723]	0	2140.09	0	792136	262165	872345	175653	936249	177800	1.02861e+06	205631	1.02297e+06	309110	904432	381698	992780	174567	1.11641e+06	455914	1.03425e+06	156481	957338	156387	1.0018e+06	207762		High	High	High	High	High	High	High	High	High	High
		FALSE	High	[K].SHVEDGDVAGSR.[A]	1xTMT6plex [N-Term]		4.38547e-05	9.48527e-05	1	6	6	F7D6P8	F7D6P8 [1317-1328]	0	1457.72	0	370586	454162	475179	205251	615417	415505	239240	295812	341005	369282	211300	303934	278874	275561	297786	489899	350715	267162	313297	311808	417575	375851		High	High	High	High	High	High	High	High	High	High
		FALSE	High	[R].SIEALLEAGQAR.[D]	1xTMT6plex [N-Term]		7.47053e-06	9.48527e-05	1	7	5	F7D6P8	F7D6P8 [1013-1024]	0	1486.84	0	3.88303e+06	5.80779e+06	3.93526e+06	5.66479e+06	4.31408e+06	5.94516e+06	1.98065e+06	2.31897e+06	1.98316e+06	2.832e+06	1.38541e+06	2.65888e+06	2.44205e+06	3.31944e+06	2.08875e+06	3.61302e+06	2.29355e+06	3.28331e+06	2.72519e+06	3.79154e+06	2.79268e+06	3.57713e+06		High	High	High	High	High	High	High	High	High	High
		FALSE	High	[K].SVEEEEQVWK.[A]	1xTMT6plex [K10]; 1xTMT6plex [N-Term]		0.00042255	9.48527e-05	1	7	1	F7D6P8	F7D6P8 [1202-1211]	0	1720.92	0		144511		242763		262505		126579		174623		111561		245273		135875		155971		165199		155088		Not Found	High	Not Found	High	Not Found	High	Not Found	High	Not Found	High
		FALSE	High	[K].QSDELALVR.[Q]	1xTMT6plex [N-Term]		0.00012369	9.48527e-05	1	6	5	F7D6P8	F7D6P8 [1301-1309]	0	1259.72	0	6.16878e+06	658308	5.50552e+06	560677	6.83351e+06	727652	4.79279e+06	344317	4.58401e+06	380082	4.55469e+06	310885	3.95026e+06	328953	4.27782e+06	407474	4.3875e+06	278911	4.83952e+06	374431	5.14855e+06	390063		High	High	High	High	High	High	High	High	High	High
		FALSE	High	[K].QVLQLQVSHK.[E]	1xTMT6plex [K10]; 1xTMT6plex [N-Term]		2.87373e-05	9.48527e-05	1	7	6	F7D6P8	F7D6P8 [919-928]	0	1638.01	0	855332		779583		1.00489e+06		684378		650063		514074		575744		618105		653718		683338		773098			High	High	High	High	High	High	High	High	High	High
		FALSE	High	[K].SEGTPNQGK.[K]	1xTMT6plex [K9]; 1xTMT6plex [N-Term]		0.000273889	9.48527e-05	1	7	17	F7D6P8	F7D6P8 [265-273]; [275-283]; [285-293]; [295-303]; [305-313]; [364-372]; [374-382]; [384-392]; [394-402]; [584-592]	0	1375.76	0	6.31077e+06	7.99231e+06	4.69903e+06	8.04612e+06	7.65589e+06	8.88656e+06	1.95516e+06	1.74641e+06	2.31603e+06	2.17567e+06	1.85988e+06	1.17411e+06	2.55335e+06	4.06969e+06	1.97815e+06	3.00297e+06	2.56168e+06	3.67062e+06	3.22352e+06	3.57527e+06	3.76179e+06	4.00288e+06		High	High	High	High	High	High	High	High	High	High
		FALSE	High	[K].SEGTPNQSK.[K]	1xTMT6plex [K9]; 1xTMT6plex [N-Term]		0.000430856	9.48527e-05	1	7	10	F7D6P8	F7D6P8 [315-323]; [404-412]; [544-552]	0	1405.77	0	996117	5.1061e+06	693797	4.83431e+06	1.1944e+06	5.66896e+06	262550	1.92188e+06	322559	2.13965e+06	268685	1.69963e+06	371727	2.77555e+06	243530	2.16341e+06	364465	2.30828e+06	452936	2.24823e+06	554656	2.82764e+06		High	High	High	High	High	High	High	High	High	High
		FALSE	High	[K].SEAARQEEQQR.[K]	1xTMT6plex [N-Term]		0.000166539	9.48527e-05	1	7	8	F7D6P8	F7D6P8 [896-906]	1	1560.79	0	575261	222726	566285	151915	601548	186892	202191	115252	238939	109445	107495	75691.3	214423	97592.3	226953	164386	233459	88450.4	315087	109743	355962	114116		High	High	High	High	High	High	High	High	High	High
		FALSE	High	[K].SESALNQGK.[K]	1xTMT6plex [K9]; 1xTMT6plex [N-Term]		0.000194673	9.48527e-05	1	7	2	F7D6P8	F7D6P8 [504-512]	0	1391.79	0	304133	452969	257254	431054	361867	543548	117744	142396	122153	223007	90524.7	89773.4	145438	282478	100005	234297	143414	236849	167036	238962	198536	276911		High	High	High	High	High	High	High	High	High	High
		FALSE	High	[R].DGQDTQASQAEADQQLAR.[L]	1xPhospho [T/S]; 1xTMT6plex [N-Term]	F7D6P8 1xPhospho [S/T]	1.35504e-05	9.48527e-05	1	7	5	F7D6P8	F7D6P8 [1025-1042]	0	2241	0		179324		121881		135983		85544.3		60267.7	5603.81	75573.6		76065.8	13339.6	71249.6		66163.7	9748.56	103756		89940.3		Not Found	High	Not Found	High	Not Found	High	Not Found	High	Not Found	High
		FALSE	High	[R].DALNQATSQVESK.[Q]	1xPhospho [T/S]; 1xTMT6plex [K13]; 1xTMT6plex [N-Term]	F7D6P8 1xPhospho [T/S]	0.000137024	9.48527e-05	1	7	4	F7D6P8	F7D6P8 [861-873]	0	1928.97	0	214425	314172	253873	283567	306427	300407	104392	101811	124161	187772	55702.4	61473.7	88654.9	125438	70868.9		98571.6	115869	146508	138494	164703	144982		High	High	High	High	High	High	High	High	High	High
		FALSE	High	[R].DALNQATSQVESK.[Q]	1xTMT6plex [K13]; 1xTMT6plex [N-Term]		4.1221e-06	9.48527e-05	1	7	2	F7D6P8	F7D6P8 [861-873]	0	1849.01	0	388181		349509		457916		268573		269664		202103		244143		258096		254305		273593		342898			High	High	High	High	High	High	High	High	High	High
		FALSE	High	[K].ETSYEEALANQR.[K]	1xTMT6plex [N-Term]		2.90524e-07	9.48527e-05	1	7	1	F7D6P8	F7D6P8 [68-79]	0	1639.81	0		401517		877292		399372		334844		273718		242980		212933		199776		197846		280537		247909		Not Found	High	Not Found	High	Not Found	High	Not Found	High	Not Found	High
		FALSE	High	[R].EQEITAVQAR.[M]	1xTMT6plex [N-Term]		1.96814e-05	9.48527e-05	1	7	15	F7D6P8	F7D6P8 [806-815]	0	1373.76	0	3.85205e+06	9.85861e+06	3.63869e+06	9.11065e+06	4.133e+06	9.88574e+06	1.87987e+06	4.07029e+06	2.19798e+06	4.4255e+06	1.3189e+06	3.55394e+06	2.03073e+06	4.59796e+06	2.42824e+06	5.43565e+06	2.15454e+06	4.50173e+06	2.69602e+06	5.5914e+06	2.53499e+06	5.31605e+06		High	High	High	High	High	High	High	High	High	High
		FALSE	High	[R].EAEETQSTLQAECEQYR.[T]	1xCarbamidomethyl [C13]; 1xTMT6plex [N-Term]		1.48151e-06	9.48527e-05	1	7	1	F7D6P8	F7D6P8 [1170-1186]	0	2301.05	0		125283		109458		94438.6		91940.8		75893.8		107948		101239		136897		97383.3		105048		109857		Not Found	High	Not Found	High	Not Found	High	Not Found	High	Not Found	High
		FALSE	High	[K].AESAPVQGK.[N]	1xTMT6plex [K9]; 1xTMT6plex [N-Term]		0.000468003	9.48527e-05	1	7	1	F7D6P8	F7D6P8 [654-662]	0	1344.79	0	393298		341190		393423		188188		196490		222831		178423		198282		235791		291772		325302			High	Not Found	High	Not Found	High	Not Found	High	Not Found	High	Not Found
		FALSE	High	[R].AENSELTEK.[I]	1xTMT6plex [K9]; 1xTMT6plex [N-Term]		8.17493e-05	9.48527e-05	1	7	10	F7D6P8	F7D6P8 [1002-1010]	0	1478.81	0	4.11122e+06	1.12527e+07	4.68198e+06	1.17781e+07	5.33559e+06	1.07902e+07	1.73006e+06	3.38302e+06	1.74219e+06	3.51971e+06	1.20251e+06	3.02635e+06	1.92801e+06	4.67096e+06	1.74443e+06	4.04919e+06	1.81211e+06	4.14294e+06	2.63879e+06	5.26837e+06	2.7436e+06	5.41524e+06		High	High	High	High	High	High	High	High	High	High
		FALSE	High	[R].AAPSEAPPAEQDPVELK.[T]	1xTMT6plex [K17]; 1xTMT6plex [N-Term]		2.30927e-06	9.48527e-05	1	6	2	F7D6P8	F7D6P8 [1329-1345]	0	2207.2	0	177912	924844	190228	1.2235e+06	235788	1.03254e+06	107727	462365	81884.7	453411	67693.2	346235	101765	425957	94091.3	494604	123811	410910	135432	568218	138214	614605		High	High	High	High	High	High	High	High	High	High
		FALSE	High	[K].AAVLEAAPK.[E]	1xTMT6plex [K9]; 1xTMT6plex [N-Term]		0.000414404	9.48527e-05	1	7	8	F7D6P8	F7D6P8 [200-208]	0	1327.83	0	8.87737e+06	7.3323e+06	1.06862e+07	6.34071e+06	1.27749e+07	7.6402e+06	7.7927e+06	6.8815e+06	9.28419e+06	5.03012e+06	5.47642e+06	4.6387e+06	6.97152e+06	6.42838e+06	6.51774e+06	7.6259e+06	6.89012e+06	6.05593e+06	7.63082e+06	4.84473e+06	8.64585e+06	4.65281e+06		High	High	High	High	High	High	High	High	High	High
		FALSE	High	[K].AEGTQNQGK.[K]	1xTMT6plex [K9]; 1xTMT6plex [N-Term]		0.000265993	9.48527e-05	1	7	2	F7D6P8	F7D6P8 [524-532]	0	1390.77	0	637692		464029		660993		93749.1		228602		146782		268128		329124		297734		447866		415547			High	High	High	High	High	High	High	High	High	High
		FALSE	High	[K].AEGAQNQGK.[K]	1xTMT6plex [K9]; 1xTMT6plex [N-Term]		7.41641e-05	9.48527e-05	1	7	2	F7D6P8	F7D6P8 [235-243]	0	1360.76	0	1.54026e+06	452332	1.09874e+06	742891	1.66116e+06	539580	168286	171581	585869	149237	374227	208309	586903	166724	730265	102133	691118	579344	1.08942e+06	320664	1.03141e+06	283362		High	High	High	High	High	High	High	High	High	High
		FALSE	High	[K].ATQKGDPVAILK.[R]	2xTMT6plex [K4; K12]; 1xTMT6plex [N-Term]		5.53846e-05	9.48527e-05	1	7	5	F7D6P8	F7D6P8 [742-753]	1	1928.21	0	4.83582e+06	3.71152e+06	5.03236e+06	3.35048e+06	5.65281e+06	3.42508e+06	2.32287e+06	2.97281e+06	2.62372e+06	3.1288e+06	1.61576e+06	3.16775e+06	2.32733e+06	2.36867e+06	2.54433e+06	3.35629e+06	2.49492e+06	2.35492e+06	3.31674e+06	2.53078e+06	3.2368e+06	2.90401e+06		High	High	High	High	High	High	High	High	High	High
		FALSE	High	[K].AMEALASAER.[G]	1xTMT6plex [N-Term]		5.51158e-05	9.48527e-05	1	7	3	F7D6P8	F7D6P8 [1081-1090]	0	1277.67	0																							No Quan Values	High	High	High	High	High	High	High	High	High	High
		FALSE	High	[K].EVPMVAVPPVGAK.[A]	1xTMT6plex [K13]; 1xTMT6plex [N-Term]		1.14373e-05	9.48527e-05	1	7	3	F7D6P8	F7D6P8 [209-221]	0	1752.05	0		2.72828e+06		1.9739e+06		2.627e+06		2.15711e+06		2.34578e+06		2.32704e+06		2.17551e+06		2.62972e+06		2.1274e+06		2.02106e+06		2.00978e+06		High	High	High	High	High	High	High	High	High	High
		FALSE	High	[K].ESEEALQK.[R]	1xTMT6plex [K8]; 1xTMT6plex [N-Term]		0.000683573	0.000185804	1	7	3	F7D6P8	F7D6P8 [929-936]	0	1391.78	0	1.11205e+06	1.02445e+06	1.08644e+06	1.6005e+06	1.37843e+06	991866	554048	448484	584835	471801	363565	334103	540022	435589	456213	419224	505108	360321	680986	685745	783322	534790		High	High	High	High	High	High	High	High	High	High
		FALSE	High	[K].ASAPATGTAQGK.[K]	1xTMT6plex [K12]; 1xTMT6plex [N-Term]		0.00069024	0.000185804	1	7	2	F7D6P8	F7D6P8 [222-233]	0	1517.87	0	43068.2	151130	26727.2	129061	48549.3	175992	10700.7	49740.2	17936.4	47541.2	14101.1	36624.8	14458.7	100155	15822.2	104158	33829.3	94354	18964.4	128777	24336.6	92806		High	High	High	High	High	High	High	High	High	High
		FALSE	High	[K].KSEVTQNQGK.[K]	2xTMT6plex [K1; K10]; 1xTMT6plex [N-Term]		0.000657543	0.000185804	1	7	1	F7D6P8	F7D6P8 [334-343]	1	1806.07	0		376519		371482		424948		587716		553156		558919		301054		315939		279241		346152		378377		Not Found	High	Not Found	High	Not Found	High	Not Found	High	Not Found	High
		FALSE	High	[K].KSEVSPNQGKK.[S]	3xTMT6plex [K1; K10; K11]; 1xTMT6plex [N-Term]		0.000810131	0.000266709	1	7	1	F7D6P8	F7D6P8 [483-493]	2	2118.31	0	4.54564e+06		3.40623e+06		4.94107e+06		1.6064e+06		1.63863e+06		1.2059e+06		1.65807e+06		1.39817e+06		1.68956e+06		2.38736e+06		2.37841e+06			High	Not Found	High	Not Found	High	Not Found	High	Not Found	High	Not Found
		FALSE	High	[K].AEGAPHQGK.[K]	1xTMT6plex [K9]; 1xTMT6plex [N-Term]		0.000728086	0.000266709	1	7	3	F7D6P8	F7D6P8 [624-632]	0	1352.77	0	532088	168537	525761	150267	622786	142040	353762	95578.2	358762	141636	295040	106393	325067	84245.5	371216	168268	350577	83874.3	456239	111336	388016	105337		High	High	High	High	High	High	High	High	High	High
		FALSE	High	[R].DGQDTQASQAEADQQLAR.[L]	2xPhospho [T5; S8]; 1xTMT6plex [N-Term]	F7D6P8 2xPhospho [T1029; S1032]	0.000728086	0.000266709	1	7	3	F7D6P8	F7D6P8 [1025-1042]	0	2320.96	0	56722.5	74340.1	34974.7	87791.1	62641.3	82286.2	26435.7		14163.2		8831.18		15960	23074.6	11794.8			38743.4		21295.8	23205.7	48634.6		High	High	High	High	High	High	High	Not Found	High	Not Found
		FALSE	High	[K].KAEGTPNQGK.[K]	2xTMT6plex [K1; K10]; 1xTMT6plex [N-Term]		0.00164325	0.000446755	1	7	1	F7D6P8	F7D6P8 [633-642]	1	1717.02	0	457608		401450		588952		273239		315764		269086		349195		309009		299876		359532		422163			High	Not Found	High	Not Found	High	Not Found	High	Not Found	High	Not Found
		FALSE	High	[K].KAEASPNQGKK.[S]	3xTMT6plex [K1; K10; K11]; 1xTMT6plex [N-Term]		0.00163519	0.000446755	1	7	1	F7D6P8	F7D6P8 [244-254]	2	2074.28	1	3.63174e+06		2.6096e+06		4.2344e+06		1.04875e+06		1.21947e+06		818429		1.32905e+06		1.14097e+06		1.33038e+06		1.78636e+06		1.87617e+06			High	Not Found	High	Not Found	High	Not Found	High	Not Found	High	Not Found
		FALSE	High	[SKA].EGTPNQGK.[K]	1xTMT6plex [K8]; 1xTMT6plex [N-Term]		0.00169245	0.000446755	1	7	3	F7D6P8	F7D6P8 [266-273]; [276-283]; [286-293]; [296-303]; [306-313]; [355-362]; [365-372]; [375-382]; [385-392]; [395-402]; [585-592]; [635-642]	0	1288.73	0	1.8859e+06	1.76112e+06	1.29366e+06	1.78128e+06	2.14276e+06	2.18607e+06	293466	331290	590437	539802	423376	288357	696196	990711	522965	814404	660749	955433	940637	990829	957278	974870		High	High	High	High	High	High	High	High	High	High
		FALSE	High	[K].SEGTLNQGK.[K]	1xTMT6plex [K9]; 1xTMT6plex [N-Term]		0.00179545	0.000446755	1	7	1	F7D6P8	F7D6P8 [474-482]	0	1391.79	0	176629		126987		208811		81961.4		66788.3		51306.1		75724.3		48545.4		65890.9		98822.6		110918			High	Not Found	High	Not Found	High	Not Found	High	Not Found	High	Not Found
		FALSE	High	[K].TTQEQLAK.[E]	1xTMT6plex [K8]; 1xTMT6plex [N-Term]		0.00148962	0.000446755	1	7	6	F7D6P8	F7D6P8 [1430-1437]	0	1376.81	0	743365	1.43976e+06	772391	1.28076e+06	996693	1.25151e+06	365478	680191	352832	721856	284054	713244	396079	648635	294477	841309	352028	626251	409425	701887	580816	856467		High	High	High	High	High	High	High	High	High	High
		FALSE	High	[K].GDPVAILK.[R]	1xTMT6plex [K8]; 1xTMT6plex [N-Term]		0.00209264	0.000575726	1	7	2	F7D6P8	F7D6P8 [746-753]	0	1270.81	0		3.35114e+06		5.75001e+06		3.13531e+06		1.99001e+06		2.36046e+06		1.87148e+06		1.5003e+06		2.21156e+06		1.50444e+06		2.28795e+06		2.1087e+06		High	High	High	High	High	High	High	High	High	High
		FALSE	High	[K].ESEEALQKR.[L]	1xTMT6plex [K8]; 1xTMT6plex [N-Term]		0.00289379	0.000669205	1	7	3	F7D6P8	F7D6P8 [929-937]	1	1547.88	0	572792	1.48267e+06	621949	2.2025e+06	728049	1.41877e+06	393150	702180	378111	810216	233848	469285	343298	645379	314551	691385	336649	589834	462081	814870	461085	833794		High	High	High	High	High	High	High	High	High	High
		FALSE	High	[R].LIEILSEK.[A]	1xTMT6plex [K8]; 1xTMT6plex [N-Term]		0.00245334	0.000669205	1	7	6	F7D6P8	F7D6P8 [724-731]	0	1402.89	0	3.49393e+07	4.95871e+07	3.42306e+07	5.79948e+07	3.83448e+07	6.05595e+07	1.21408e+07	1.56784e+07	1.24855e+07	1.8843e+07	7.53744e+06	1.09325e+07	1.31598e+07	2.52793e+07	1.27748e+07	1.67629e+07	1.34496e+07	2.31634e+07	1.98229e+07	2.90367e+07	1.9584e+07	2.81179e+07		High	High	High	High	High	High	High	High	High	High
		FALSE	High	[K].AEASPNQGK.[K]	1xTMT6plex [K9]; 1xTMT6plex [N-Term]		0.00302774	0.000789035	1	7	4	F7D6P8	F7D6P8 [245-253]	0	1359.76	1	499027	2.62008e+06	339076	2.5008e+06	544961	2.76924e+06	172035	513609	201508	753773	136636	425840	192847	1.1684e+06	165563	975545	186675	1.11334e+06	277396	1.36114e+06	222447	1.29892e+06		High	High	High	High	High	High	High	High	High	High
		FALSE	High	[K].AKAAAGEAK.[V]	2xTMT6plex [K2; K9]; 1xTMT6plex [N-Term]		0.00320033	0.000842732	1	7	1	F7D6P8	F7D6P8 [789-797]	1	1503.95	0	1.19902e+06		998195		1.25737e+06		478158		465726		350836		598676		539542		697033		660655		787412			High	Not Found	High	Not Found	High	Not Found	High	Not Found	High	Not Found
		FALSE	High	[K].AEGTPNQGK.[K]	1xTMT6plex [K9]; 1xTMT6plex [N-Term]		0.00380227	0.000925382	1	7	3	F7D6P8	F7D6P8 [634-642]	0	1359.76	0		630949		554225		638238		104430		190531		96830.6		241407		261994		291627		306720		289622		Not Found	High	Not Found	High	Not Found	High	Not Found	High	Not Found	High
		FALSE	High	[K].VEGTPNQGR.[K]	1xTMT6plex [N-Term]		0.00365065	0.000925382	1	7	1	F7D6P8	F7D6P8 [574-582]	0	1186.64	0																							No Quan Values	High	Not Found	High	Not Found	High	Not Found	High	Not Found	High	Not Found
		FALSE	High	[K].KAEGAQNQGKK.[A]	3xTMT6plex [K1; K10; K11]; 1xTMT6plex [N-Term]		0.00553619	0.000993499	1	7	2	F7D6P8	F7D6P8 [234-244]	2	2075.27	0	1.07483e+06	849228	741008	813835	1.114e+06	895534	530506	460931	619584	594467	738289	336941	651465	534019	699293	489217	759875	950580	797406	548756	822572	565952		High	High	High	High	High	High	High	High	High	High
		FALSE	High	[K].KAEGTPNQGKK.[V]	3xTMT6plex [K1; K10; K11]; 1xTMT6plex [N-Term]		0.00556508	0.000993499	1	7	1	F7D6P8	F7D6P8 [633-643]	2	2074.28	0																							No Quan Values	High	Not Found	High	Not Found	High	Not Found	High	Not Found	High	Not Found
		FALSE	High	[R].AAPSEAPPAEQDPVELK.[T]	1xPhospho [S4]; 1xTMT6plex [K17]; 1xTMT6plex [N-Term]	F7D6P8 1xPhospho [S1332]	0.00481327	0.000993499	1	6	1	F7D6P8	F7D6P8 [1329-1345]	0	2287.16	0	185427		196397		237295		232528		177958		198023		211658		207340		194948		205717		190751			High	Not Found	High	Not Found	High	Not Found	High	Not Found	High	Not Found
		FALSE	High	[K].KVEGTPNQGR.[K]	1xTMT6plex [K1]; 1xTMT6plex [N-Term]		0.00486322	0.000993499	1	7	3	F7D6P8	F7D6P8 [573-582]	1	1543.9	0	4.50402e+06		3.97368e+06		5.16485e+06		2.16429e+06		2.30804e+06		1.64066e+06		2.01872e+06		2.38014e+06		1.97568e+06		2.84246e+06		2.98568e+06			High	Not Found	High	Not Found	High	Not Found	High	Not Found	High	Not Found
		FALSE	High	[K].QVLQLQVSHK.[E]	1xPhospho [S8]; 1xTMT6plex [K10]; 1xTMT6plex [N-Term]	F7D6P8 1xPhospho [S926]	0.00637551	0.00119571	1	7	1	F7D6P8	F7D6P8 [919-928]	0	1717.98	0	220725		209854		269347		133173		156521		77080.5		122675		129517		131160		177975		171674			High	Not Found	High	Not Found	High	Not Found	High	Not Found	High	Not Found
		FALSE	High	[K].EAVEQQK.[T]	1xTMT6plex [K7]; 1xTMT6plex [N-Term]		0.00617794	0.00119571	1	7	6	F7D6P8	F7D6P8 [1062-1068]	0	1289.75	0	651323	1.85957e+06	686224	3.34051e+06	852592	1.78664e+06	286837	1.11721e+06	425504	1.01065e+06	229987	858578	306640	896187	356685	1.08962e+06	439291	812547	466547	1.14063e+06	528865	1.13001e+06		High	High	High	High	High	High	High	High	High	High
		FALSE	High	[K].SEAARQEEQQRK.[A]	1xTMT6plex [K12]; 1xTMT6plex [N-Term]		0.00664946	0.00123873	1	7	2	F7D6P8	F7D6P8 [896-907]	2	1918.05	0	562911	1.08857e+06	562067	597416	631125	952059	203094	766146	236610	819471	157426	968504	239961	641212	248340	526629	281998	526564	299085	683014	334503	704759		High	High	High	High	High	High	High	High	High	High
		FALSE	High	[K].KAEASPNQGK.[K]	2xTMT6plex [K1; K10]; 1xTMT6plex [N-Term]		0.0067554	0.00123873	1	7	4	F7D6P8	F7D6P8 [244-253]	1	1717.02	0	746710	615579	468985	424773	754033	457678	501748	517585	539830	609900	635704	520102	379723	329054	319620	739497	471399	376235	461461	373478	535830	367963		High	High	High	High	High	High	High	High	High	High
		FALSE	High	[K].SEGTPNQNK.[K]	1xTMT6plex [K9]; 1xTMT6plex [N-Term]		0.00708417	0.00128394	1	7	4	F7D6P8	F7D6P8 [494-502]	0	1432.78	0	519506	1.98286e+06	372451	1.70373e+06	583810	2.15528e+06	158112	428990	164604	508257	131421	220156	210212	1.02723e+06	150488	730953	204522	990652	261579	875419	262627	997814		High	High	High	High	High	High	High	High	High	High
		FALSE	High	[K].NADMVQSQEAPK.[Q]	1xTMT6plex [K12]; 1xTMT6plex [N-Term]		0.00839859	0.00151241	1	7	1	F7D6P8	F7D6P8 [663-674]	0	1775.94	0		263397		176889		236834		340266		363756		383428		172716		306363		246132		315418		241073		Not Found	High	Not Found	High	Not Found	High	Not Found	High	Not Found	High
		FALSE	High	[K].KLTSDLGR.[A]	1xTMT6plex [K1]; 1xTMT6plex [N-Term]		0.00835379	0.00151241	1	7	5	F7D6P8	F7D6P8 [1412-1419]	1	1347.84	0	1.32892e+07	874791	1.29619e+07	1.08288e+06	1.39291e+07	821750	7.22529e+06	689416	6.71293e+06	698382	3.85111e+06	499573	7.11476e+06	642457	7.02204e+06	608003	6.80425e+06	600807	8.20423e+06	629137	8.1734e+06	585632		High	High	High	High	High	High	High	High	High	High
		FALSE	High	[K].GDPVAILKR.[Q]	1xTMT6plex [K8]; 1xTMT6plex [N-Term]		0.0114314	0.00221912	1	7	4	F7D6P8	F7D6P8 [746-754]	1	1426.91	0	670941		641767		842461		516820		547137		393733		515227		577858		577856		558159		700775			High	High	High	High	High	High	High	High	High	High
		FALSE	High	[K].LRELNKELAAEK.[A]	2xTMT6plex [K6; K12]; 1xTMT6plex [N-Term]		0.0125497	0.00233517	1	7	1	F7D6P8	F7D6P8 [777-788]	2	2101.29	0	829315		904426		1.01393e+06		485512		434023		251164		570028		616956		595403		573287		627566			High	Not Found	High	Not Found	High	Not Found	High	Not Found	High	Not Found
		FALSE	High	[K].AEGTPNQGKK.[V]	2xTMT6plex [K9; K10]; 1xTMT6plex [N-Term]		0.0189974	0.00337295	1	7	1	F7D6P8	F7D6P8 [634-643]	1	1717.02	0	1.00442e+06		784328		1.1014e+06		302927		385928		263877		410783		374269		455447		623360		623003			High	Not Found	High	Not Found	High	Not Found	High	Not Found	High	Not Found
		FALSE	High	[K].VEGIANQGKK.[A]	2xTMT6plex [K9; K10]; 1xTMT6plex [N-Term]		0.0196595	0.00357706	1	7	1	F7D6P8	F7D6P8 [614-623]	1	1731.07	0	2.29549e+06		2.18145e+06		2.69787e+06		1.9429e+06		1.95338e+06		1.90678e+06		1.99305e+06		1.77963e+06		1.87347e+06		2.03945e+06		2.36808e+06			High	Not Found	High	Not Found	High	Not Found	High	Not Found	High	Not Found
		FALSE	High	[R].EQEITAVQAR.[M]	1xPhospho [T5]; 1xTMT6plex [N-Term]	F7D6P8 1xPhospho [T810]	0.0208192	0.00365627	1	7	2	F7D6P8	F7D6P8 [806-815]	0	1453.72	0	206242	440145	216470	371162	261804	399793	98078.4	180608	88715.9	141976	71759.5	117381	91625.6	164734	118707	150287	126273	179557	140393	211189	136424	249425		High	High	High	High	High	High	High	High	High	High
		FALSE	High	[RK].LQEELEK.[LK]	1xTMT6plex [K7]; 1xTMT6plex [N-Term]		0.0207	0.00365627	1	10	10	F7D6P8	F7D6P8 [1379-1385]	0	1346.79	0	5.1396e+06	9.25599e+06	7.09148e+06	1.39719e+07	6.19985e+06	8.03285e+06	3.55162e+06	4.84379e+06	2.88538e+06	4.7167e+06	2.29298e+06	4.47521e+06	2.92195e+06	4.09493e+06	3.25266e+06	6.13191e+06	2.80133e+06	3.89763e+06	4.39691e+06	6.01801e+06	3.8451e+06	4.96254e+06		High	High	High	High	High	High	High	High	High	High
		FALSE	High	[K].AMEALASAER.[G]	1xPhospho [S7]; 1xTMT6plex [N-Term]	F7D6P8 1xPhospho [S1087]	0.0243368	0.00402838	1	7	1	F7D6P8	F7D6P8 [1081-1090]	0	1357.64	0																							No Quan Values	High	Not Found	High	Not Found	High	Not Found	High	Not Found	High	Not Found
		FALSE	High	[R].EHVKEVQQLQGK.[I]	2xTMT6plex [K4; K12]; 1xTMT6plex [N-Term]		0.0256478	0.00420737	1	7	1	F7D6P8	F7D6P8 [822-833]	1	2110.26	0																							No Quan Values	Not Found	High	Not Found	High	Not Found	High	Not Found	High	Not Found	High
		FALSE	High	[K].LTSDLGR.[A]	1xTMT6plex [N-Term]		0.0261016	0.00431218	1	7	1	F7D6P8	F7D6P8 [1413-1419]	0	990.578	0		1.44709e+06		1.29318e+06		1.39889e+06		1.0001e+06		1.00904e+06		1.07152e+06		875754		1.76058e+06		761843		1.35104e+06		1.102e+06		Not Found	High	Not Found	High	Not Found	High	Not Found	High	Not Found	High
		FALSE	High	[K].VEPAVSSVVNSIQVLTSK.[A]	1xPhospho [S11]; 1xTMT6plex [K18]; 1xTMT6plex [N-Term]	F7D6P8 1xPhospho [S192]	0.0281699	0.0044957	1	7	1	F7D6P8	F7D6P8 [182-199]	0	2395.32	0			16967.9		32971.1		29124.9		23374.4		20957.5		30377.3		25873.5		31360.8		28835		29218.7			Not Found	Not Found	High	Not Found	High	Not Found	High	Not Found	High	Not Found
		FALSE	High	[K].SEGTPNQGKK.[SG]	2xTMT6plex [K9; K10]; 1xTMT6plex [N-Term]		0.0317031	0.00499445	1	7	1	F7D6P8	F7D6P8 [265-274]; [275-284]; [285-294]; [295-304]; [305-314]; [364-373]; [374-383]; [384-393]; [394-403]; [584-593]	1	1733.02	0		730987		552862		675830		228325		375027		220751		355704		449730		342458		338211		392707		Not Found	High	Not Found	High	Not Found	High	Not Found	High	Not Found	High
		FALSE	High	[K].SEGTLNQGK.[K]	1xPhospho [T4]; 1xTMT6plex [K9]; 1xTMT6plex [N-Term]	F7D6P8 1xPhospho [T477]	0.0324651	0.00506098	1	7	1	F7D6P8	F7D6P8 [474-482]	0	1471.76	0	191177		152862		192058		80320.3		63764.7		65915.3		71806.6		76531.4		57574.8		100253		120447			High	Not Found	High	Not Found	High	Not Found	High	Not Found	High	Not Found
		FALSE	High	[K].LRQELSK.[V]	1xTMT6plex [K7]; 1xTMT6plex [N-Term]		0.0397893	0.00572422	1	7	2	F7D6P8	F7D6P8 [881-887]	1	1331.84	0	1.09015e+06		1.0999e+06		1.26158e+06		582844		511608		344118		561403		615955		640391		754218		745966			High	Not Found	High	Not Found	High	Not Found	High	Not Found	High	Not Found
		FALSE	High	[K].SEVTQNQGK.[K]	1xPhospho [T4]; 1xTMT6plex [K9]; 1xTMT6plex [N-Term]	F7D6P8 1xPhospho [T338]	0.0397893	0.00572422	1	7	1	F7D6P8	F7D6P8 [335-343]	0	1528.78	0																							No Quan Values	High	Not Found	High	Not Found	High	Not Found	High	Not Found	High	Not Found
		FALSE	High	[K].VDASANQGK.[K]	1xPhospho [S4]; 1xTMT6plex [K9]; 1xTMT6plex [N-Term]	F7D6P8 1xPhospho [S647]	0.0460028	0.00653037	1	7	2	F7D6P8	F7D6P8 [644-652]	0	1427.73	0	384927	306516	307235	320039	370272	389526	67832.3	127707	98029.4	140012	76489.3	95866.5	125540	159495	116280	178405	107678	205575	162863	169815	175340	261288		High	High	High	High	High	High	High	High	High	High
		FALSE	High	[K].SESALNQGK.[K]	1xPhospho [S3]; 1xTMT6plex [K9]; 1xTMT6plex [N-Term]	F7D6P8 1xPhospho [S506]	0.0462828	0.00660165	1	7	1	F7D6P8	F7D6P8 [504-512]	0	1471.76	0		238771		229737		279520		94591		110952		121049		132738		226465		157344		144702		152111		Not Found	High	Not Found	High	Not Found	High	Not Found	High	Not Found	High
		FALSE	High	[K].KGEGTSNQGKK.[S]	3xTMT6plex [K1; K10; K11]; 1xTMT6plex [N-Term]		0.0468483	0.00662205	1	7	1	F7D6P8	F7D6P8 [324-334]; [463-473]	2	2050.24	0	2.7701e+06		2.06747e+06		3.20627e+06		997056		1.01912e+06		704911		1.16343e+06		765697		1.2739e+06		1.44614e+06		1.72672e+06			High	Not Found	High	Not Found	High	Not Found	High	Not Found	High	Not Found
		FALSE	High	[K].VSATEEELQK.[SV]	1xPhospho [T4]; 1xTMT6plex [K10]; 1xTMT6plex [N-Term]	F7D6P8 1xPhospho [T1217]	0.0510134	0.00712212	1	7	1	F7D6P8	F7D6P8 [1214-1223]	0	1671.86	0	291495		262655		398833		188779		206975		152263		187406		160264		175110		201829		266118			High	Not Found	High	Not Found	High	Not Found	High	Not Found	High	Not Found
		FALSE	High	[K].SEGTPNQSK.[K]	1xPhospho [S/T]; 1xTMT6plex [K9]; 1xTMT6plex [N-Term]	F7D6P8 1xPhospho [S/T]; 1xPhospho [S/T]; 1xPhospho [S/T]	0.0542225	0.00768206	1	7	3	F7D6P8	F7D6P8 [315-323]; [404-412]; [544-552]	0	1485.74	0		526018		422037		501383		95216.2		118323		44213.9		211233		221859		224043		186990		238142		Not Found	High	Not Found	High	Not Found	High	Not Found	High	Not Found	High
		FALSE	High	[R].AENSELTEK.[I]	1xPhospho [S/T]; 1xTMT6plex [K9]; 1xTMT6plex [N-Term]	F7D6P8 1xPhospho [T/S]	0.0565924	0.00787314	1	7	2	F7D6P8	F7D6P8 [1002-1010]	0	1558.78	0		286363		197731		255249		77874.6		101971		111569		133870		124533		103464		135658		155421		Not Found	High	Not Found	High	Not Found	High	Not Found	High	Not Found	High
		FALSE	High	[K].ASAPATGTAQGK.[K]	1xPhospho [T/S]; 1xTMT6plex [K12]; 1xTMT6plex [N-Term]	F7D6P8 1xPhospho [T]	0.0587085	0.00805376	1	7	2	F7D6P8	F7D6P8 [222-233]	0	1597.84	0		104781		60894.9		107284		25925				49651.2		50514.3		107780		41486.4		58686		48682		Not Found	High	Not Found	High	Not Found	High	Not Found	High	Not Found	Not Found
		FALSE	High	[K].VSKELVEK.[S]	2xTMT6plex [K3; K8]; 1xTMT6plex [N-Term]		0.0587085	0.00805376	1	7	1	F7D6P8	F7D6P8 [888-895]	1	1619.03	0		3.01103e+06		1.02317e+06		2.4193e+06		1.2774e+06		1.62259e+06		1.1702e+06		1.49956e+06		1.40461e+06		1.47575e+06		1.28065e+06		1.49434e+06		Not Found	High	Not Found	High	Not Found	High	Not Found	High	Not Found	High
		FALSE	High	[K].VEGAQNQSK.[K]	1xPhospho [S8]; 1xTMT6plex [K9]; 1xTMT6plex [N-Term]	F7D6P8 1xPhospho [S541]	0.0597968	0.00814887	1	7	1	F7D6P8	F7D6P8 [534-542]	0	1498.77	0	187830		161973		224176		68352.1		98567.5		71349.9		92949.3		92293		88895		106399		119936			High	Not Found	High	Not Found	High	Not Found	High	Not Found	High	Not Found
		FALSE	High	[K].SEGTPNQGK.[K]	1xPhospho [T4]; 1xTMT6plex [K9]; 1xTMT6plex [N-Term]	F7D6P8 1xPhospho [T268]; 1xPhospho [T542]; 1xPhospho [T826]; 1xPhospho [T1120]; 1xPhospho [T1424]; 1xPhospho [T1787]; 1xPhospho [T2160]; 1xPhospho [T2543]; 1xPhospho [T2936]; 1xPhospho [T3519]	0.0667742	0.00911641	1	7	4	F7D6P8	F7D6P8 [265-273]; [275-283]; [285-293]; [295-303]; [305-313]; [364-372]; [374-382]; [384-392]; [394-402]; [584-592]	0	1455.72	0	693600	818537	467509	821623	886817	897442	169396	293517	221925	353505	184800	253612	214884	486706	193715	340130	267635	428947	325999	388575	397236	418257		High	High	High	High	High	High	High	High	High	High
		FALSE	High	[K].LQSSEAEVK.[S]	1xPhospho [S]; 1xTMT6plex [K9]; 1xTMT6plex [N-Term]	F7D6P8 1xPhospho [S]	0.067599	0.00916916	1	7	2	F7D6P8	F7D6P8 [976-984]	0	1528.8	0	288087	273214	337636	327895	348401	321897	149509	124364	157415	163832	95031.8	154886	122652	175164	171996	338561	146760	124179	208111	150520	178512	146305		High	High	High	High	High	High	High	High	High	High
FALSE	2663	2	90	90	230	[Master Protein] PDZ domain-containing protein OS=Equus caballus OX=9796 GN=AHNAK PE=4 SV=1	High	High	High	High	High	High	High	High	High	High	High	High	High	High	High	High	High	High	High	High	High	High
	Checked	Protein FDR Confidence: Combined	Master	Accession	Description	Exp. q-value: Combined	Sum PEP Score	Coverage [%]	# Peptides	# PSMs	# Unique Peptides	# Protein Groups	# AAs	MW [kDa]	calc. pI	Score Sequest HT: Sequest HT	# Peptides (by Search Engine): Sequest HT	# Razor Peptides	Abundances (Grouped): F1, 126, SM_37, Sample	Abundances (Grouped): F2, 126, SM_42, Sample	Abundances (Grouped): F1, 127N, SM_37, Sample	Abundances (Grouped): F2, 127N, SM_42, Sample	Abundances (Grouped): F1, 127C, SM_37, Sample	Abundances (Grouped): F2, 127C, SM_42, Sample	Abundances (Grouped): F1, 128N, OM_37, Sample	Abundances (Grouped): F2, 128N, OM_42, Sample	Abundances (Grouped): F1, 128C, OM_37, Sample	Abundances (Grouped): F2, 128C, OM_42, Sample	Abundances (Grouped): F1, 129N, OM_37, Sample	Abundances (Grouped): F2, 129N, OM_42, Sample	Abundances (Grouped): F1, 129C, AD_37, Sample	Abundances (Grouped): F2, 129C, AD_42, Sample	Abundances (Grouped): F1, 130N, AD_37, Sample	Abundances (Grouped): F2, 130N, AD_42, Sample	Abundances (Grouped): F1, 130C, AD_37, Sample	Abundances (Grouped): F2, 130C, AD_42, Sample	Abundances (Grouped): F1, 131N, Pool, Control	Abundances (Grouped): F2, 131N, Pool, Control	Abundances (Grouped): F1, 131C, Pool, Control	Abundances (Grouped): F2, 131C, Pool, Control	Found in Sample: [S1] F1: 126, Sample, SM_37	Found in Sample: [S12] F2: 126, Sample, SM_42	Found in Sample: [S2] F1: 127N, Sample, SM_37	Found in Sample: [S13] F2: 127N, Sample, SM_42	Found in Sample: [S3] F1: 127C, Sample, SM_37	Found in Sample: [S14] F2: 127C, Sample, SM_42	Found in Sample: [S4] F1: 128N, Sample, OM_37	Found in Sample: [S15] F2: 128N, Sample, OM_42	Found in Sample: [S5] F1: 128C, Sample, OM_37
	FALSE	High	Master Protein	A0A3Q2HJF2	PDZ domain-containing protein OS=Equus caballus OX=9796 GN=AHNAK PE=4 SV=1	0	332.082	33	90	230	90	1	5956	635.6	6.16	622.77	90	0	2.34604e+08	1.84749e+08	2.04755e+08	1.50546e+08	2.53805e+08	2.07669e+08	3.06442e+08	1.06974e+08	2.92373e+08	1.35233e+08	2.35713e+08	1.10882e+08	1.34929e+08	8.39637e+07	1.47761e+08	1.11334e+08	1.35134e+08	8.23787e+07	1.9904e+08	1.48499e+08	2.08478e+08	1.54501e+08	High	High	High	High	High	High	High	High	High
		Checked	Confidence	Annotated Sequence	Modifications	Modifications in Master Proteins	Qvality PEP	Qvality q-value	# Protein Groups	# Proteins	# PSMs	Master Protein Accessions	Positions in Master Proteins	# Missed Cleavages	Theo. MH+ [Da]	# Razor Quan Results	Abundances (Grouped): F1, 126, SM_37, Sample	Abundances (Grouped): F2, 126, SM_42, Sample	Abundances (Grouped): F1, 127N, SM_37, Sample	Abundances (Grouped): F2, 127N, SM_42, Sample	Abundances (Grouped): F1, 127C, SM_37, Sample	Abundances (Grouped): F2, 127C, SM_42, Sample	Abundances (Grouped): F1, 128N, OM_37, Sample	Abundances (Grouped): F2, 128N, OM_42, Sample	Abundances (Grouped): F1, 128C, OM_37, Sample	Abundances (Grouped): F2, 128C, OM_42, Sample	Abundances (Grouped): F1, 129N, OM_37, Sample	Abundances (Grouped): F2, 129N, OM_42, Sample	Abundances (Grouped): F1, 129C, AD_37, Sample	Abundances (Grouped): F2, 129C, AD_42, Sample	Abundances (Grouped): F1, 130N, AD_37, Sample	Abundances (Grouped): F2, 130N, AD_42, Sample	Abundances (Grouped): F1, 130C, AD_37, Sample	Abundances (Grouped): F2, 130C, AD_42, Sample	Abundances (Grouped): F1, 131N, Pool, Control	Abundances (Grouped): F2, 131N, Pool, Control	Abundances (Grouped): F1, 131C, Pool, Control	Abundances (Grouped): F2, 131C, Pool, Control	Quan Info	Found in Sample: [S1] F1: 126, Sample, SM_37	Found in Sample: [S12] F2: 126, Sample, SM_42	Found in Sample: [S2] F1: 127N, Sample, SM_37	Found in Sample: [S13] F2: 127N, Sample, SM_42	Found in Sample: [S3] F1: 127C, Sample, SM_37	Found in Sample: [S14] F2: 127C, Sample, SM_42	Found in Sample: [S4] F1: 128N, Sample, OM_37	Found in Sample: [S15] F2: 128N, Sample, OM_42	Found in Sample: [S5] F1: 128C, Sample, OM_37	Found in Sample: [S16] F2: 128C, Sample, OM_42
		FALSE	High	[K].VDIEGPDVNIEGPEGK.[VLW]	1xTMT6plex [K16]; 1xTMT6plex [N-Term]		8.41402e-10	0	1	1	8	A0A3Q2HJF2	A0A3Q2HJF2 [2613-2628]; [2734-2749]; [2862-2877]; [2990-3005]; [3900-3915]	0	2126.14	2	5.59654e+06	2.59576e+06	5.18768e+06	2.2882e+06	6.70597e+06	2.67821e+06	1.03781e+07	1.54203e+06	8.34603e+06	1.87411e+06	8.69048e+06	1.48401e+06	2.59676e+06	1.13052e+06	2.81338e+06	1.92691e+06	2.39726e+06	1.1371e+06	5.29294e+06	1.99484e+06	5.6226e+06	2.17192e+06		High	High	High	High	High	High	High	High	High	High
		FALSE	High	[K].VDIDAPDLDIEGPEGK.[L]	1xTMT6plex [K16]; 1xTMT6plex [N-Term]		2.68715e-09	0	1	1	2	A0A3Q2HJF2	A0A3Q2HJF2 [1819-1834]	0	2141.14	0	1.77677e+06		1.95557e+06		2.73774e+06		3.40843e+06		3.06995e+06		2.0454e+06		1.19522e+06		1.2048e+06		1.16065e+06		1.71157e+06		2.34095e+06			High	Not Found	High	Not Found	High	Not Found	High	Not Found	High	Not Found
		FALSE	High	[K].LKGDIQVSAPGVQGDVK.[G]	2xTMT6plex [K2; K17]; 1xTMT6plex [N-Term]		8.62327e-09	0	1	1	2	A0A3Q2HJF2	A0A3Q2HJF2 [585-601]	1	2398.43	0	841942		827945		1.03326e+06		1.16946e+06		1.09749e+06		883227		616255		619398		572039		705148		789016			High	Not Found	High	Not Found	High	Not Found	High	Not Found	High	Not Found
		FALSE	High	[K].LKGPQITGPSLEGDLGLK.[G]	2xTMT6plex [K2; K18]; 1xTMT6plex [N-Term]		5.40382e-09	0	1	1	1	A0A3Q2HJF2	A0A3Q2HJF2 [441-458]	1	2510.52	0	1.32115e+07		1.12206e+07		1.3732e+07		1.73527e+07		1.60927e+07		15419661		6.20144e+06		6.89689e+06		6.15455e+06		1.17314e+07		1.17313e+07			High	Not Found	High	Not Found	High	Not Found	High	Not Found	High	Not Found
		FALSE	High	[K].GAKPQGSVGVDISAPK.[I]	2xTMT6plex [K3; K16]; 1xTMT6plex [N-Term]		4.39055e-10	0	1	1	2	A0A3Q2HJF2	A0A3Q2HJF2 [459-474]	0	2198.31	0	1.02858e+06		1.00599e+06		1.08204e+06		1.28598e+06		1.40348e+06		1.06416e+06		655314		729737		629687		938557		956531			High	Not Found	High	Not Found	High	Not Found	High	Not Found	High	Not Found
		FALSE	High	[K].IKGDFDVSVPK.[I]	2xTMT6plex [K2; K11]; 1xTMT6plex [N-Term]		0.000186312	9.48527e-05	1	1	3	A0A3Q2HJF2	A0A3Q2HJF2 [4923-4933]	1	1892.15	0	8.76234e+06		6.83885e+06		9.33383e+06		8.90997e+06		8.60054e+06		7.62184e+06		4.48481e+06		4.1361e+06		4.32021e+06		6.30825e+06		7.20905e+06			High	Not Found	High	Not Found	High	Not Found	High	Not Found	High	Not Found
		FALSE	High	[K].IKGDLDVSIPK.[L]	2xTMT6plex [K2; K11]; 1xTMT6plex [N-Term]		0.000479522	9.48527e-05	1	1	2	A0A3Q2HJF2	A0A3Q2HJF2 [4593-4603]	1	1872.18	0	1.73304e+06		1.37892e+06		1.9762e+06		2.21402e+06		2.10982e+06		1.79066e+06		1.54271e+06		1.5284e+06		1.47819e+06		1.86972e+06		1.842e+06			High	Not Found	High	Not Found	High	Not Found	High	Not Found	High	Not Found
		FALSE	High	[K].LKGDVDVSGPK.[L]	2xTMT6plex [K2; K11]; 1xTMT6plex [N-Term]		3.77881e-06	9.48527e-05	1	1	1	A0A3Q2HJF2	A0A3Q2HJF2 [3367-3377]	1	1802.1	0		2.28062e+06		2.23497e+06		3.09755e+06		1.30487e+06		2.0147e+06		1.16096e+06		892139		1.21088e+06		913858		1.72082e+06		1.87785e+06		Not Found	High	Not Found	High	Not Found	High	Not Found	High	Not Found	High
		FALSE	High	[K].LKGGVDVTVPEVEGK.[V]	2xTMT6plex [K2; K15]; 1xTMT6plex [N-Term]		0.000513295	9.48527e-05	1	1	1	A0A3Q2HJF2	A0A3Q2HJF2 [654-668]	1	2214.33	0	97429.5		124739		102991		122457		118595		93214.7		97257.1		67159.8		81083.1		93952.2		72373.1			High	Not Found	High	Not Found	High	Not Found	High	Not Found	High	Not Found
		FALSE	High	[K].LKTDVDVSLPK.[V]	2xTMT6plex [K2; K11]; 1xTMT6plex [N-Term]		8.07177e-06	9.48527e-05	1	1	3	A0A3Q2HJF2	A0A3Q2HJF2 [1664-1674]	1	1902.19	0	2.92296e+06	5.64863e+06	2.61977e+06	5.15993e+06	3.11868e+06	6.50066e+06	3.75596e+06	4.10899e+06	3.29034e+06	4.91115e+06	2.12564e+06	4.60921e+06	1.98647e+06	3.33306e+06	1.59145e+06	4.06082e+06	2.4103e+06	3.24797e+06	1.85568e+06	5.0974e+06	1.93176e+06	5.84231e+06		High	High	High	High	High	High	High	High	High	High
		FALSE	High	[R].LPEVAPGGLEGK.[V]	1xTMT6plex [K12]; 1xTMT6plex [N-Term]		0.00022535	9.48527e-05	1	1	4	A0A3Q2HJF2	A0A3Q2HJF2 [542-553]	0	1624.97	0	849237	3.74278e+06	871502	3.58961e+06	1.11036e+06	3.4319e+06	1.33124e+06	2.92898e+06	1.43121e+06	3.56255e+06	1.00609e+06	3.10819e+06	678821	1.7289e+06	702620	4.02434e+06	677074	1.71776e+06	926603	3.30415e+06	935031	3.30764e+06		High	High	High	High	High	High	High	High	High	High
		FALSE	High	[K].LPTGQISGPEIK.[G]	1xTMT6plex [K12]; 1xTMT6plex [N-Term]		4.51528e-05	9.48527e-05	1	1	6	A0A3Q2HJF2	A0A3Q2HJF2 [5583-5594]	0	1698.02	0	1.22015e+06	1.20995e+06	1.0314e+06	1.09347e+06	1.21171e+06	1.36952e+06	1.48899e+06	690165	1.5066e+06	961382	1.08191e+06	726089	715611	550106	839180	751335	764335	553975	1.03465e+06	1.01377e+06	1.03593e+06	993261		High	High	High	High	High	High	High	High	High	High
		FALSE	High	[K].ISMPDIDLNLTGPK.[M]	1xTMT6plex [K14]; 1xTMT6plex [N-Term]		1.86498e-07	9.48527e-05	1	1	2	A0A3Q2HJF2	A0A3Q2HJF2 [2895-2908]	0	1972.12	0	4.72685e+06		3.69937e+06		4.51146e+06		4.90743e+06		4.81507e+06		3.95166e+06		2.87439e+06		2.95534e+06		3.09458e+06		3.88463e+06		3.91178e+06			High	Not Found	High	Not Found	High	Not Found	High	Not Found	High	Not Found
		FALSE	High	[K].ISMPDIDLNLKGPK.[MV]	2xTMT6plex [K11; K14]; 1xTMT6plex [N-Term]		1.27851e-05	9.48527e-05	1	1	6	A0A3Q2HJF2	A0A3Q2HJF2 [3279-3292]; [3603-3616]; [3731-3744]; [3805-3818]	1	2228.33	0	1.24155e+07	3.55833e+07	9.863e+06	2.27438e+07	1.21964e+07	4.11088e+07	1.28412e+07	1.15432e+07	1.16458e+07	1.92984e+07	10755794	1.19133e+07	6.90969e+06	1.49158e+07	7.44124e+06	1.449e+07	6.70078e+06	1.42453e+07	9.28437e+06	2.58761e+07	9.77964e+06	2.63824e+07		High	High	High	High	High	High	High	High	High	High
		FALSE	High	[K].ISMPDIDLHLK.[S]	1xTMT6plex [K11]; 1xTMT6plex [N-Term]		1.99699e-05	9.48527e-05	1	1	2	A0A3Q2HJF2	A0A3Q2HJF2 [2451-2461]	0	1740.01	0	1.94632e+06	6.7903e+06	1.7748e+06	8.49153e+06	1.97543e+06	8.55775e+06	2.63993e+06	9.06663e+06	2.47612e+06	8.46471e+06	1.86677e+06	8.82678e+06	1.0681e+06	5.32551e+06	1.16518e+06	4.74878e+06	1.04659e+06	5.43622e+06	1.78652e+06	6.62053e+06	1.67005e+06	6.55996e+06		High	High	High	High	High	High	High	High	High	High
		FALSE	High	[K].ISMPDFDLNLKGPK.[V]	2xTMT6plex [K11; K14]; 1xTMT6plex [N-Term]		0.000121895	9.48527e-05	1	1	1	A0A3Q2HJF2	A0A3Q2HJF2 [3151-3164]; [4317-4330]; [4519-4532]; [4781-4794]	1	2262.31	0		1.05478e+07		6.63726e+06		1.22238e+07		3.95031e+06		6.0792e+06		3.77176e+06		3.90036e+06		4.69835e+06		3.97903e+06		7.65215e+06		7.5175e+06		Not Found	High	Not Found	High	Not Found	High	Not Found	High	Not Found	High
		FALSE	High	[K].ISMPDFDLHLKGPK.[V]	2xTMT6plex [K11; K14]; 1xTMT6plex [N-Term]		5.32708e-05	9.48527e-05	1	1	2	A0A3Q2HJF2	A0A3Q2HJF2 [2767-2780]; [3023-3036]; [3933-3946]; [4061-4074]	1	2285.33	0	372979	308986	343991	184952	479424	360895	460586	255435	431702	348056	412636	209207	243865	202888	257217	309475	236678	201915	335495	269396	360069	278048		High	High	High	High	High	High	High	High	High	High
		FALSE	High	[KS].ISMPDVDLNLKGPK.[LV]	2xTMT6plex [K11; K14]; 1xTMT6plex [N-Term]		1.39677e-07	9.48527e-05	1	1	1	A0A3Q2HJF2	A0A3Q2HJF2 [1852-1865]; [2520-2533]	1	2214.31	0	1.04108e+07		1.09551e+07		1.17631e+07		1.45115e+07		1.37547e+07		8.13083e+06		6.13453e+06		5.87816e+06		5.69565e+06		8.70348e+06		9.6247e+06			High	Not Found	High	Not Found	High	Not Found	High	Not Found	High	Not Found
		FALSE	High	[K].ISMPDVDLHLKGPK.[V]	2xTMT6plex [K11; K14]; 1xTMT6plex [N-Term]		0.000257067	9.48527e-05	1	1	2	A0A3Q2HJF2	A0A3Q2HJF2 [1724-1737]; [2056-2069]; [2184-2197]; [2646-2659]	1	2237.33	0	1.26691e+06	1.83229e+06	1.25767e+06	1.07361e+06	1.26329e+06	1.64464e+06	1.54997e+06	790548	1.31346e+06	1.11105e+06	1.03279e+06	765560	747904	775812	793187	921712	778482	699181	1.03507e+06	1.17336e+06	1.0475e+06	1.24061e+06		High	High	High	High	High	High	High	High	High	High
		FALSE	High	[K].ISMPEVDLNLKGPK.[V]	2xTMT6plex [K11; K14]; 1xTMT6plex [N-Term]		3.93561e-07	9.48527e-05	1	1	1	A0A3Q2HJF2	A0A3Q2HJF2 [4189-4202]; [4653-4666]	1	2228.33	0	1.90777e+07		1.42934e+07		1.89354e+07		2.04022e+07		1.89161e+07		16392841		7.48192e+06		7.93094e+06		7.41285e+06		1.31659e+07		1.39476e+07			High	Not Found	High	Not Found	High	Not Found	High	Not Found	High	Not Found
		FALSE	High	[K].ISTPDVDLHLKGPK.[V]	2xTMT6plex [K11; K14]; 1xTMT6plex [N-Term]		0.000252101	9.48527e-05	1	1	2	A0A3Q2HJF2	A0A3Q2HJF2 [1266-1279]	1	2207.34	0	676970		534713		686951		746316		692820		557454		372497		388879		407038		485339		566183			High	Not Found	High	Not Found	High	Not Found	High	Not Found	High	Not Found
		FALSE	High	[K].GDVNIEAPR.[M]	1xTMT6plex [N-Term]		0.000500971	9.48527e-05	1	1	4	A0A3Q2HJF2	A0A3Q2HJF2 [3561-3569]	0	1199.66	0	1.15622e+06	676296	906907	685761	1.24026e+06	772385	1.55442e+06	397374	1.76072e+06	387444	1.46325e+06	440926	668121	336825	836167	704503	745488	371893	1.14396e+06	650960	1.03421e+06	707164		High	High	High	High	High	High	High	High	High	High
		FALSE	High	[K].GDISISGPK.[V]	1xTMT6plex [K9]; 1xTMT6plex [N-Term]		0.000277925	9.48527e-05	1	1	1	A0A3Q2HJF2	A0A3Q2HJF2 [726-734]	0	1331.79	0	579390		431318		560598		555142		643088		414121		248404		289793		289857		395912		477298			High	Not Found	High	Not Found	High	Not Found	High	Not Found	High	Not Found
		FALSE	High	[K].GDLKGFHGAAPDISVK.[G]	2xTMT6plex [K4; K16]; 1xTMT6plex [N-Term]		0.000220996	9.48527e-05	1	1	1	A0A3Q2HJF2	A0A3Q2HJF2 [5595-5610]	1	2299.34	0	512765		538032		651848		727928		792742		598723		414312		466586		465485		545266		511186			High	Not Found	High	Not Found	High	Not Found	High	Not Found	High	Not Found
		FALSE	High	[K].GEGPEVDVK.[L]	1xTMT6plex [K9]; 1xTMT6plex [N-Term]		0.000186312	9.48527e-05	1	1	1	A0A3Q2HJF2	A0A3Q2HJF2 [1596-1604]	0	1387.78	0	903995		766080		1.04696e+06		2.01126e+06		1.73158e+06		1.20808e+06		416686		482004		416057		923053		1.01223e+06			High	Not Found	High	Not Found	High	Not Found	High	Not Found	High	Not Found
		FALSE	High	[K].GEGPEVDVNLPK.[A]	1xTMT6plex [K12]; 1xTMT6plex [N-Term]		1.23343e-06	9.48527e-05	1	1	4	A0A3Q2HJF2	A0A3Q2HJF2 [963-974]; [1468-1479]; [1798-1809]; [2713-2724]; [2841-2852]; [2969-2980]; [3097-3108]; [3225-3236]; [3879-3890]; [4007-4018]; [4263-4274]; [4391-4402]; [4727-4738]; [4855-4866]	0	1711.96	0	2.31073e+06	1.65946e+06	1.92718e+06	2.33866e+06	2.44746e+06	2.07566e+06	4.18036e+06	1.02256e+06	3.80847e+06	1.43093e+06	3.39462e+06	909607	964766	718314	1.19013e+06	1.1399e+06	954209	658472	2.19586e+06	1.84156e+06	2.03845e+06	1.57016e+06		High	High	High	High	High	High	High	High	High	High
		FALSE	High	[K].LAGGLHFSGPK.[V]	1xTMT6plex [K11]; 1xTMT6plex [N-Term]		0.000432958	9.48527e-05	1	1	4	A0A3Q2HJF2	A0A3Q2HJF2 [5679-5689]	0	1541.92	0	1.40497e+06	160985	1.19194e+06	134312	1.51198e+06	128787	1.85347e+06	129871	1.97694e+06	172598	1.51607e+06	163345	1.21658e+06	92710.1	1.65168e+06	176550	1.43729e+06	97163.1	1.45221e+06	163177	1.35931e+06	142636		High	High	High	High	High	High	High	High	High	High
		FALSE	High	[K].KPDIDVTGPK.[V]	2xTMT6plex [K1; K10]; 1xTMT6plex [N-Term]		2.06596e-05	9.48527e-05	1	1	2	A0A3Q2HJF2	A0A3Q2HJF2 [3435-3444]	0	1757.08	0	785700		927778		1.12656e+06		1.37304e+06		1.33729e+06		1199414		748800		782419		741126		889342		901585			High	Not Found	High	Not Found	High	Not Found	High	Not Found	High	Not Found
		FALSE	High	[K].VGSPGVSVSAK.[G]	1xTMT6plex [K11]; 1xTMT6plex [N-Term]		0.000165729	9.48527e-05	1	1	7	A0A3Q2HJF2	A0A3Q2HJF2 [321-331]	0	1445.87	0	1.06929e+06	2.42786e+06	915047	1.79731e+06	1.15314e+06	2.52179e+06	1.38984e+06	1.86737e+06	1.40087e+06	1.93114e+06	1.41703e+06	1.73978e+06	584021	1.06569e+06	561572	1.6419e+06	643329	910733	929820	2.05917e+06	1.0356e+06	2.06244e+06		High	High	High	High	High	High	High	High	High	High
		FALSE	High	[K].VDIDAPDVNIEGPEGK.[L]	1xTMT6plex [K16]; 1xTMT6plex [N-Term]		1.07396e-05	9.48527e-05	1	1	3	A0A3Q2HJF2	A0A3Q2HJF2 [1617-1632]	0	2126.14	0																							No Quan Values	High	High	High	High	High	High	High	High	High	High
		FALSE	High	[K].VDIEAPDVNIEGPEGK.[L]	1xTMT6plex [K16]; 1xTMT6plex [N-Term]		5.51159e-08	9.48527e-05	1	1	2	A0A3Q2HJF2	A0A3Q2HJF2 [2344-2359]	0	2140.15	0	1.6595e+06		1.66976e+06		2.07467e+06		2.95755e+06		2.37351e+06		1.99768e+06		884666		936454		893886		1.47932e+06		1.74068e+06			High	Not Found	High	Not Found	High	Not Found	High	Not Found	High	Not Found
		FALSE	High	[K].VDIEAPDVSLEGPEGK.[L]	1xTMT6plex [K16]; 1xTMT6plex [N-Term]		1.08967e-05	9.48527e-05	1	1	1	A0A3Q2HJF2	A0A3Q2HJF2 [1361-1376]; [2151-2166]	0	2113.14	0	880057		1.10111e+06		1.1091e+06		1.40975e+06		1.16182e+06		1.02632e+06		918553		1.07916e+06		823440		1.0917e+06		922330			High	Not Found	High	Not Found	High	Not Found	High	Not Found	High	Not Found
		FALSE	High	[K].VDVDTPDIDIHGPEGK.[L]	1xTMT6plex [K16]; 1xTMT6plex [N-Term]		2.33237e-05	9.48527e-05	1	1	2	A0A3Q2HJF2	A0A3Q2HJF2 [4156-4171]	0	2165.15	0	2.22274e+06	273539	2.07595e+06	133755	2.77355e+06	166976	3.79643e+06	143093	3.41759e+06	224321	3.35471e+06	145439	1.6095e+06	83618.8	1.97323e+06	337721	1.54237e+06	97018.7	2.43365e+06	151735	2.41111e+06	131353		High	High	High	High	High	High	High	High	High	High
		FALSE	High	[K].VKVPGMDVSGPK.[V]	2xTMT6plex [K2; K12]; 1xTMT6plex [N-Term]		4.80989e-05	9.48527e-05	1	1	2	A0A3Q2HJF2	A0A3Q2HJF2 [5205-5216]	1	1901.15	0	1.85022e+06	2.45227e+06	2.02597e+06	1.47603e+06	2.23599e+06	1.87999e+06	2.41487e+06	925059	2.16842e+06	1.3773e+06	1.75754e+06	996523	1.18912e+06	682667	1.14021e+06	1.0153e+06	1.04114e+06	756090	1.63888e+06	1.3384e+06	1.65365e+06	1.30562e+06		High	High	High	High	High	High	High	High	High	High
		FALSE	High	[K].VKGDFDVSAPK.[M]	2xTMT6plex [K2; K11]; 1xTMT6plex [N-Term]		1.70168e-05	9.48527e-05	1	1	3	A0A3Q2HJF2	A0A3Q2HJF2 [2391-2401]	1	1850.1	0	245125	6.88687e+06	192855	5.60647e+06	269342	8.68958e+06	238330	1.9965e+06	238839	4.26176e+06	158898	1.51262e+06	175252	2.65148e+06	135479	2.56822e+06	152918	2.45637e+06	176716	4.90096e+06	205095	5.40289e+06		High	High	High	High	High	High	High	High	High	High
		FALSE	High	[K].VKGDMDVSVPK.[IL]	2xTMT6plex [K2; K11]; 1xTMT6plex [N-Term]		1.34197e-05	9.48527e-05	1	1	4	A0A3Q2HJF2	A0A3Q2HJF2 [1280-1290]; [1738-1748]; [1938-1948]; [2003-2013]; [2070-2080]; [2198-2208]	1	1862.1	0	7.3963e+06	1.33742e+06	7.48747e+06	1.15754e+06	8.21242e+06	1.1617e+06	1.18264e+07	879356	1.06405e+07	1.09769e+06	6.25493e+06	929100	3.3184e+06	605893	2.91518e+06	983499	3.23975e+06	578417	5.58976e+06	1.11798e+06	5.89673e+06	1.08518e+06		High	High	High	High	High	High	High	High	High	High
		FALSE	High	[K].VKGDVDISLPK.[V]	2xTMT6plex [K2; K11]; 1xTMT6plex [N-Term]		1.41544e-05	9.48527e-05	1	1	2	A0A3Q2HJF2	A0A3Q2HJF2 [2660-2670]; [4533-4543]	1	1858.16	0	2.87596e+06		2.09518e+06		2.7878e+06		3.42377e+06		3.01497e+06		2893090		1.26301e+06		1.42955e+06		1.25292e+06		1.87919e+06		2.2278e+06			High	Not Found	High	Not Found	High	Not Found	High	Not Found	High	Not Found
		FALSE	High	[K].VKGDVDVSLPK.[VI]	2xTMT6plex [K2; K11]; 1xTMT6plex [N-Term]		7.3804e-05	9.48527e-05	1	1	6	A0A3Q2HJF2	A0A3Q2HJF2 [2781-2791]; [3037-3047]; [3165-3175]; [3617-3627]; [3819-3829]; [3947-3957]; [4075-4085]; [4203-4213]; [4667-4677]; [4795-4805]	1	1844.15	0	7.83425e+06	8.45351e+06	9.54984e+06	5.52563e+06	1.11528e+07	9.91877e+06	1.49282e+07	3.40987e+06	1.52786e+07	5.08078e+06	1.00225e+07	3.31792e+06	1.37033e+07	2.38544e+06	1.61137e+07	3.66714e+06	1.23024e+07	2.64653e+06	1.14502e+07	5.02299e+06	1.09056e+07	5.4971e+06		High	High	High	High	High	High	High	High	High	High
		FALSE	High	[K].VKGDVDVSVPK.[I]	2xTMT6plex [K2; K11]; 1xTMT6plex [N-Term]		0.000307883	9.48527e-05	1	1	1	A0A3Q2HJF2	A0A3Q2HJF2 [2263-2273]	1	1830.13	0	3.0212e+06		2.65077e+06		3.5969e+06		5.51002e+06		5.13942e+06		3.88238e+06		2.0876e+06		1.81131e+06		1.81831e+06		2.76813e+06		3.23335e+06			High	Not Found	High	Not Found	High	Not Found	High	Not Found	High	Not Found
		FALSE	High	[K].VTAPDIDLHLKAPK.[I]	2xTMT6plex [K11; K14]; 1xTMT6plex [N-Term]		0.000115531	9.48527e-05	1	1	2	A0A3Q2HJF2	A0A3Q2HJF2 [4976-4989]	1	2205.36	0	3.25529e+06	4.73491e+06	2.41147e+06	2.54174e+06	3.18537e+06	5.98901e+06	2.79347e+06	1.84036e+06	2.46678e+06	3.29756e+06	2.0377e+06	2.24817e+06	1.22945e+06	1.98886e+06	1.15228e+06	2.44318e+06	1.22198e+06	1.96875e+06	1.9756e+06	3.10323e+06	2.2632e+06	3.36415e+06		High	High	High	High	High	High	High	High	High	High
		FALSE	High	[R].VTAYTVDVTGR.[E]	1xTMT6plex [N-Term]		3.19776e-05	9.48527e-05	1	1	3	A0A3Q2HJF2	A0A3Q2HJF2 [229-239]	0	1410.78	0	1.69432e+06		1.4565e+06		1.54172e+06		1.96533e+06		1.97343e+06		2.01405e+06		854601		933099		938107		1.4787e+06		1.34207e+06			High	High	High	High	High	High	High	High	High	High
		FALSE	High	[K].VRVPEVDVK.[G]	1xTMT6plex [K9]; 1xTMT6plex [N-Term]		0.000626392	9.48527e-05	1	1	3	A0A3Q2HJF2	A0A3Q2HJF2 [669-677]	1	1498.94	0	818727	1.39377e+06	873853	1.20473e+06	1.00952e+06	1.41162e+06	1.16801e+06	521100	1.16304e+06	697832	906263	642018	616997	496429	728787	816720	680235	398935	799905	858980	894926	1.07678e+06		High	High	High	High	High	High	High	High	High	High
		FALSE	High	[K].VPDVDIKGPK.[V]	2xTMT6plex [K7; K10]; 1xTMT6plex [N-Term]		0.00022979	9.48527e-05	1	1	2	A0A3Q2HJF2	A0A3Q2HJF2 [1297-1306]; [1425-1434]; [2087-2096]; [2280-2289]	1	1755.1	0	206277	7.41614e+06	208830	8.31145e+06	228385	8.79704e+06	335817	2.60478e+06	373262	3.99891e+06	238398	2.47543e+06	143315	2.58651e+06	151131	2.6512e+06	153169	2.46932e+06	179316	6.06987e+06	243138	6.23683e+06		High	High	High	High	High	High	High	High	High	High
		FALSE	High	[K].MKGEVDVTGPK.[V]	2xTMT6plex [K2; K11]; 1xTMT6plex [N-Term]		1.63695e-05	9.48527e-05	1	1	2	A0A3Q2HJF2	A0A3Q2HJF2 [2909-2919]	1	1848.09	0	1.22732e+06		991242		1.31714e+06		1.73713e+06		1.56922e+06		1.57682e+06		939529		940535		886961		1.17163e+06		1.35338e+06			High	Not Found	High	Not Found	High	Not Found	High	Not Found	High	Not Found
		FALSE	High	[K].MTLPDVDLDLKGPK.[M]	2xTMT6plex [K11; K14]; 1xTMT6plex [N-Term]		1.7949e-05	9.48527e-05	1	1	1	A0A3Q2HJF2	A0A3Q2HJF2 [1138-1151]	1	2229.31	0	8.0604e+06		7.0583e+06		9.20656e+06		1.03838e+07		9.52235e+06		7367611		6.02557e+06		7.05207e+06		6.00689e+06		7.33604e+06		7.7994e+06			High	Not Found	High	Not Found	High	Not Found	High	Not Found	High	Not Found
		FALSE	High	[R].SSEVVLSGDDEEYQR.[I]	1xTMT6plex [N-Term]		4.90436e-05	9.48527e-05	1	1	2	A0A3Q2HJF2	A0A3Q2HJF2 [181-195]	0	1941.92	0	252807	101157	279901	119983	273155	86026.4	240884	165097	232397	110127	225869	124065	234009	82771.8	274131	141426	220897	87036.9	242671	56752.7	257152	89022.7		High	High	High	High	High	High	High	High	High	High
		FALSE	High	[R].RVTAYTVDVTGR.[E]	1xTMT6plex [N-Term]		0.000148143	9.48527e-05	1	1	3	A0A3Q2HJF2	A0A3Q2HJF2 [228-239]	1	1566.88	0	886755		1.09748e+06		1.07206e+06		1.67886e+06		1.7334e+06		1.13151e+06		962588		1.0878e+06		1.05353e+06		1.19773e+06		1.10181e+06			High	Not Found	High	Not Found	High	Not Found	High	Not Found	High	Not Found
		FALSE	High	[K].ADIDVTGPK.[V]	1xTMT6plex [K9]; 1xTMT6plex [N-Term]		0.000465733	9.48527e-05	1	1	1	A0A3Q2HJF2	A0A3Q2HJF2 [1224-1232]; [2853-2861]; [2981-2989]	0	1373.8	0	330663		234818		297288		347078		376289		312746		124414		117555		100106		227235		267958			High	Not Found	High	Not Found	High	Not Found	High	Not Found	High	Not Found
		FALSE	High	[K].ADIDVSGPK.[V]	1xTMT6plex [K9]; 1xTMT6plex [N-Term]		0.000217786	9.48527e-05	1	1	5	A0A3Q2HJF2	A0A3Q2HJF2 [1608-1616]; [3109-3117]; [3237-3245]; [4147-4155]; [4275-4283]; [4403-4411]; [4739-4747]; [4867-4875]	0	1359.79	0	3.03403e+06	3.74763e+06	2.35096e+06	4.23154e+06	3.21242e+06	4.77888e+06	5.36726e+06	1.26444e+06	4.88924e+06	1.79924e+06	4.41392e+06	1.1453e+06	1.08583e+06	1.24519e+06	1.18722e+06	1.53812e+06	929132	1.14042e+06	2.7327e+06	3.23051e+06	2.75588e+06	3.27607e+06		High	High	High	High	High	High	High	High	High	High
		FALSE	High	[K].ADIDVSAPK.[V]	1xTMT6plex [K9]; 1xTMT6plex [N-Term]		0.00050833	9.48527e-05	1	1	5	A0A3Q2HJF2	A0A3Q2HJF2 [2604-2612]; [2725-2733]; [3891-3899]	0	1373.8	2	1.39757e+06	1.10871e+06	1.25883e+06	1.19221e+06	1.6323e+06	1.45837e+06	2.26359e+06	328926	2.1515e+06	401693	1.7043e+06	302239	759088	361343	863406	736167	839808	350429	1.25919e+06	960081	1.27381e+06	935311		High	High	High	High	High	High	High	High	High	High
		FALSE	High	[K].ADIDISGPK.[V]	1xTMT6plex [K9]; 1xTMT6plex [N-Term]		0.000131142	9.48527e-05	1	1	3	A0A3Q2HJF2	A0A3Q2HJF2 [975-983]; [1352-1360]; [2142-2150]; [3689-3697]	0	1373.8	0	659560	852649	810506	992389	820831	1.14979e+06	1.03247e+06	374217	924784	450999	763269	352981	610465	313986	572105	310609	502723	263348	676896	716765	781913	874248		High	High	High	High	High	High	High	High	High	High
		FALSE	High	[K].FKAEASLPSPK.[M]	2xTMT6plex [K2; K11]; 1xTMT6plex [N-Term]		2.26512e-06	9.48527e-05	1	1	3	A0A3Q2HJF2	A0A3Q2HJF2 [5164-5174]	1	1862.14	0	1.60121e+06	3.01595e+06	1.28141e+06	2.78872e+06	1.7266e+06	4.03224e+06	1.88113e+06	9.51163e+06	1.54279e+06	5.55261e+06	1.33902e+06	1.09185e+07	647384	1.62083e+06	595081	2.22206e+06	745042	1.88421e+06	1.09571e+06	2.65541e+06	1.2712e+06	4.71344e+06		High	High	High	High	High	High	High	High	High	High
		FALSE	High	[R].EVGVDISFPK.[A]	1xTMT6plex [K10]; 1xTMT6plex [N-Term]		9.46105e-05	9.48527e-05	1	2	3	A0A3Q2HJF2	A0A3Q2HJF2 [5743-5752]	0	1548.9	0	2.2651e+06	3.32434e+06	1.69114e+06	2.78577e+06	2.16557e+06	4.0819e+06	2.23897e+06	1.09082e+06	2.24277e+06	1.6532e+06	1.60501e+06	992613	974532	1.06209e+06	985474	1.27221e+06	1.09073e+06	1.03029e+06	1.46931e+06	2.38128e+06	1.59593e+06	2.35099e+06		High	High	High	High	High	High	High	High	High	High
		FALSE	High	[K].ADVDISAPK.[V]	1xTMT6plex [K9]; 1xTMT6plex [N-Term]		0.000700362	0.000266709	1	1	2	A0A3Q2HJF2	A0A3Q2HJF2 [1096-1104]	0	1373.8	0																							No Quan Values	High	High	High	High	High	High	High	High	High	High
		FALSE	High	[K].ISLPDVDLHLKGPGAR.[G]	1xTMT6plex [K11]; 1xTMT6plex [N-Term]		0.00104303	0.000397416	1	1	1	A0A3Q2HJF2	A0A3Q2HJF2 [889-904]	1	2146.27	0	1.16784e+06		1.08166e+06		1.31137e+06		2.22118e+06		1.7613e+06		1773773		1.46892e+06		1.30437e+06		1.32987e+06		1.3867e+06		1.43645e+06			High	Not Found	High	Not Found	High	Not Found	High	Not Found	High	Not Found
		FALSE	High	[K].ISMPDVHLK.[G]	1xTMT6plex [K9]; 1xTMT6plex [N-Term]		0.00138412	0.000397416	1	1	4	A0A3Q2HJF2	A0A3Q2HJF2 [1926-1934]	0	1497.89	0	275437	3.68994e+06	239313	2.82919e+06	312026	2.43096e+06	324584	2.77824e+06	359357	2.86059e+06	180427	2.86369e+06	185917	1.93541e+06	193574	3.91477e+06	184588	1.68462e+06	215301	2.38056e+06	271973	2.5354e+06		High	High	High	High	High	High	High	High	High	High
		FALSE	High	[K].LQVTVPGIK.[V]	1xTMT6plex [K9]; 1xTMT6plex [N-Term]		0.00101797	0.000397416	1	1	8	A0A3Q2HJF2	A0A3Q2HJF2 [312-320]	0	1412.92	0	5.71882e+06	1.74503e+07	5.89342e+06	1.35719e+07	6.40276e+06	1.83521e+07	7.72771e+06	1.46511e+07	8.3321e+06	1.66364e+07	6.60458e+06	1.47602e+07	4.43605e+06	1.01622e+07	5.3699e+06	1.29354e+07	4.69299e+06	1.09376e+07	5.84985e+06	1.60433e+07	5.73688e+06	1.5074e+07		High	High	High	High	High	High	High	High	High	High
		FALSE	High	[K].ISMPDIHLK.[G]	1xTMT6plex [K9]; 1xTMT6plex [N-Term]		0.000998351	0.000397416	1	1	3	A0A3Q2HJF2	A0A3Q2HJF2 [1991-1999]; [2251-2259]	0	1511.9	0	1.81966e+06	3.14804e+06	1.71064e+06	2.41495e+06	1.85874e+06	3.07176e+06	1.97922e+06	1.31118e+06	2.15866e+06	1.96852e+06	1.41663e+06	1.15912e+06	1.2455e+06	1.22248e+06	1.29275e+06	1.70471e+06	1.22381e+06	1.1784e+06	1.55977e+06	2.12909e+06	1.51031e+06	2.14046e+06		High	High	High	High	High	High	High	High	High	High
		FALSE	High	[KR].MPEMHFK.[AT]	1xTMT6plex [K7]; 1xTMT6plex [N-Term]		0.00174317	0.000446755	1	1	2	A0A3Q2HJF2	A0A3Q2HJF2 [1128-1134]; [1256-1262]; [1384-1390]; [1714-1720]; [2174-2180]; [2885-2891]	0	1377.74	0	407974	4.01596e+06	470361	3.69308e+06	565679	4.00507e+06	944732	2.71609e+06	920987	3.90661e+06	659563	3.40777e+06	252594	2.9199e+06	305175	4.77919e+06	276188	2.76197e+06	472729	3.6675e+06	568357	4.42012e+06		High	High	High	High	High	High	High	High	High	High
		FALSE	High	[K].GPSVDVEVPDVDLECPDAK.[L]	1xCarbamidomethyl [C15]; 1xTMT6plex [K19]; 1xTMT6plex [N-Term]		0.00140459	0.000446755	1	1	1	A0A3Q2HJF2	A0A3Q2HJF2 [1890-1908]; [1955-1973]; [2020-2038]; [2215-2233]	0	2499.27	0																							No Quan Values	High	Not Found	High	Not Found	High	Not Found	High	Not Found	High	Not Found
		FALSE	High	[K].ISTPDMDLHMK.[G]	1xTMT6plex [K11]; 1xTMT6plex [N-Term]		0.00200145	0.000508408	1	1	1	A0A3Q2HJF2	A0A3Q2HJF2 [1017-1027]	0	1745.93	0	250063		261437		282786		271988		455997		191655		167880		228233		191599		225641		234877			High	Not Found	High	Not Found	High	Not Found	High	Not Found	High	Not Found
		FALSE	High	[K].VHAPGLDLR.[G]	1xTMT6plex [N-Term]		0.00268415	0.000669205	1	1	1	A0A3Q2HJF2	A0A3Q2HJF2 [5384-5392]	0	1206.72	0		87933.2		30812.5		103318		56993.9		69407.7		84672.4		66596.3		156268		53190.6		68386.2		103458		Not Found	High	Not Found	High	Not Found	High	Not Found	High	Not Found	High
		FALSE	High	[K].VTAPDIDLHLK.[A]	1xTMT6plex [K11]; 1xTMT6plex [N-Term]		0.00386082	0.000925382	1	1	2	A0A3Q2HJF2	A0A3Q2HJF2 [4976-4986]	0	1680.01	0	719536		674677		867856		864363		1.02253e+06		790726		630446		806858		677046		786785		849320			High	Not Found	High	Not Found	High	Not Found	High	Not Found	High	Not Found
		FALSE	High	[K].MPSLDISAPK.[V]	1xTMT6plex [K10]; 1xTMT6plex [N-Term]		0.00390038	0.000925382	1	1	1	A0A3Q2HJF2	A0A3Q2HJF2 [4966-4975]	0	1516.88	0	4.02242e+06		3.94567e+06		4.66291e+06		5.03556e+06		4.76851e+06		4.23864e+06		3.96393e+06		4.41722e+06		4.02038e+06		4.38821e+06		4.46582e+06			High	Not Found	High	Not Found	High	Not Found	High	Not Found	High	Not Found
		FALSE	High	[K].FKMPEVNIK.[A]	2xTMT6plex [K2; K9]; 1xTMT6plex [N-Term]		0.00392033	0.000925382	1	1	2	A0A3Q2HJF2	A0A3Q2HJF2 [4305-4313]	1	1793.1	0	1.81683e+06	6.92113e+06	1.50874e+06	4.93396e+06	1.93451e+06	8.5789e+06	2.2014e+06	3.16663e+06	2.04641e+06	4.98894e+06	1.86958e+06	3.00885e+06	994348	3.22762e+06	1.07273e+06	3.64905e+06	995157	3.28066e+06	1.44844e+06	5.53369e+06	1.69799e+06	5.84708e+06		High	High	High	High	High	High	High	High	High	High
		FALSE	High	[K].GDVDVSLPK.[VI]	1xTMT6plex [K9]; 1xTMT6plex [N-Term]		0.00520161	0.000993499	1	1	2	A0A3Q2HJF2	A0A3Q2HJF2 [2783-2791]; [3039-3047]; [3167-3175]; [3619-3627]; [3747-3755]; [3821-3829]; [3949-3957]; [4077-4085]; [4205-4213]; [4669-4677]; [4797-4805]	0	1387.82	0	733010	635506	630737	605023	738154	572241	1.24709e+06	242469	1.041e+06	389935	1.10948e+06	320264	521697	226751	605400	504800	482777	216184	765319	507310	666536	479404		High	High	High	High	High	High	High	High	High	High
		FALSE	High	[K].GEGPDVDVNLPK.[A]	1xTMT6plex [K12]; 1xTMT6plex [N-Term]		0.00614565	0.00119571	1	1	2	A0A3Q2HJF2	A0A3Q2HJF2 [1212-1223]	0	1697.95	0	697972		619141		664813		1.04551e+06		1.01978e+06		1.0377e+06		541234		707339		643089		772330		1.06994e+06			High	High	High	High	High	High	High	High	High	High
		FALSE	High	[K].IKVPDVNIK.[G]	2xTMT6plex [K2; K9]; 1xTMT6plex [N-Term]		0.00634212	0.00119571	1	1	2	A0A3Q2HJF2	A0A3Q2HJF2 [2549-2557]	1	1713.12	0	530716		389021		508367		587820		588316		516505		404345		252628		378022		463994		507223			High	Not Found	High	Not Found	High	Not Found	High	Not Found	High	Not Found
		FALSE	High	[K].LSGPSGK.[T]	1xTMT6plex [K7]; 1xTMT6plex [N-Term]		0.00693599	0.00128394	1	1	3	A0A3Q2HJF2	A0A3Q2HJF2 [628-634]	0	1103.68	0	448345		373123		385488		461192		520866		387157		126250		140248		143502		305529		310509			High	High	High	High	High	High	High	High	High	High
		FALSE	High	[K].ISMPDVGLHLK.[G]	1xTMT6plex [K11]; 1xTMT6plex [N-Term]		0.00746958	0.00143858	1	1	1	A0A3Q2HJF2	A0A3Q2HJF2 [1522-1532]	0	1667.99	0		1.09121e+06		1.02905e+06		1.14858e+06		735428		964074		804221		732695		935080		792818		998081		1.17559e+06		Not Found	High	Not Found	High	Not Found	High	Not Found	High	Not Found	High
		FALSE	High	[K].GPEVDISGPK.[V]	1xTMT6plex [K10]; 1xTMT6plex [N-Term]		0.00976355	0.00183178	1	1	1	A0A3Q2HJF2	A0A3Q2HJF2 [3391-3400]	0	1456.84	0	632089		541081		818469		937740		915778		725697		350057		356527		376843		604245		580779			High	Not Found	High	Not Found	High	Not Found	High	Not Found	High	Not Found
		FALSE	High	[K].MYFPDVEFDIK.[S]	1xTMT6plex [K11]; 1xTMT6plex [N-Term]		0.0107069	0.00200225	1	1	1	A0A3Q2HJF2	A0A3Q2HJF2 [5150-5160]	0	1861.98	0	59248.5		45315.4		97201.9		112964		79194.9		68509.5		23838.4		41608.5		32337.1		47386.1		55941			High	Not Found	High	Not Found	High	Not Found	High	Not Found	High	Not Found
		FALSE	High	[K].ISKPDVDLDLKGPK.[I]	3xTMT6plex [K3; K11; K14]; 1xTMT6plex [N-Term]		0.0121421	0.00224929	1	1	2	A0A3Q2HJF2	A0A3Q2HJF2 [4909-4922]	1	2441.51	0	811039		619222		944406		946135		796488		728993		427184		369838		430156		538147		776375			High	Not Found	High	Not Found	High	Not Found	High	Not Found	High	Not Found
		FALSE	High	[K].MPDMHFK.[AV]	1xTMT6plex [K7]; 1xTMT6plex [N-Term]		0.0121421	0.00224929	1	1	1	A0A3Q2HJF2	A0A3Q2HJF2 [1916-1922]; [1981-1987]; [2046-2052]; [2241-2247]; [2441-2447]; [2510-2516]	0	1363.73	0		1.38891e+06		2.28249e+06		2.07716e+06		1.64599e+06		1.65091e+06		1.84103e+06		1.05538e+06		1.5057e+06		963994		2.10519e+06		2.16485e+06		Not Found	High	Not Found	High	Not Found	High	Not Found	High	Not Found	High
		FALSE	High	[K].MPEMNLK.[AP]	1xTMT6plex [K7]; 1xTMT6plex [N-Term]		0.0120756	0.00224929	1	1	8	A0A3Q2HJF2	A0A3Q2HJF2 [879-885]; [1007-1013]; [1512-1518]; [2636-2642]; [2757-2763]; [3013-3019]; [3141-3147]; [3269-3275]; [3721-3727]; [3923-3929]; [4051-4057]; [4435-4441]; [4509-4515]; [4771-4777]	0	1320.74	0	1.9748e+06	2.3637e+06	1.30624e+06	3.41855e+06	1.91677e+06	4.19667e+06	2.87754e+06	1.90635e+06	2.944e+06	2.10222e+06	2.53444e+06	2.68396e+06	877805	2.06298e+06	983628	2.08901e+06	915208	1.89678e+06	1.56624e+06	4.10606e+06	1.62336e+06	4.41599e+06		High	High	High	High	High	High	High	High	High	High
		FALSE	High	[K].GFDLGGK.[G]	1xTMT6plex [K7]; 1xTMT6plex [N-Term]		0.0126888	0.00233517	1	1	4	A0A3Q2HJF2	A0A3Q2HJF2 [332-338]	0	1151.68	0	1.46401e+07	1.3991e+07	1.09337e+07	9.9815e+06	1.39162e+07	1.18638e+07	1.77926e+07	9.49821e+06	1.8346e+07	1.15031e+07	16537590	1.02038e+07	3.85047e+06	5.91888e+06	6.23715e+06	1.28839e+07	5.65672e+06	5.20983e+06	1.10659e+07	1.09115e+07	1.15267e+07	1.09746e+07		High	High	High	High	High	High	High	High	High	High
		FALSE	High	[K].LPTGQISGPEIK.[G]	1xPhospho [S7]; 1xTMT6plex [K12]; 1xTMT6plex [N-Term]	A0A3Q2HJF2 1xPhospho [S5589]	0.0140966	0.00247227	1	1	1	A0A3Q2HJF2	A0A3Q2HJF2 [5583-5594]	0	1777.99	0	339247		249750		322318		324746		315638		246656		153895		158165		158015		219841		244727			High	Not Found	High	Not Found	High	Not Found	High	Not Found	High	Not Found
		FALSE	High	[K].VKGEYDVTVPK.[L]	2xTMT6plex [K2; K11]; 1xTMT6plex [N-Term]		0.016121	0.00297208	1	1	1	A0A3Q2HJF2	A0A3Q2HJF2 [1031-1041]	1	1922.16	0																							No Quan Values	High	Not Found	High	Not Found	High	Not Found	High	Not Found	High	Not Found
		FALSE	High	[K].MPDVHFK.[T]	1xTMT6plex [K7]; 1xTMT6plex [N-Term]		0.0175448	0.00315205	1	1	1	A0A3Q2HJF2	A0A3Q2HJF2 [4569-4575]	0	1331.75	0	180124		108886		158337		232322		207212		190575		84072.2		96014		93829		124277		157853			High	Not Found	High	Not Found	High	Not Found	High	Not Found	High	Not Found
		FALSE	High	[K].FSASGSK.[G]	1xTMT6plex [K7]; 1xTMT6plex [N-Term]		0.0275154	0.00440456	1	1	1	A0A3Q2HJF2	A0A3Q2HJF2 [510-516]	0	1141.66	0	391149		279487		393979		478011		433741		416154		220763		217019		234646		330330		322864			High	Not Found	High	Not Found	High	Not Found	High	Not Found	High	Not Found
		FALSE	High	[K].MPEINIK.[A]	1xTMT6plex [K7]; 1xTMT6plex [N-Term]		0.0300577	0.00460656	1	1	1	A0A3Q2HJF2	A0A3Q2HJF2 [4899-4905]	0	1302.79	0	4.64691e+06		3.84375e+06		4.94556e+06		6.48313e+06		6.21789e+06		5.99157e+06		3.63784e+06		3.70132e+06		3.60697e+06		4.85763e+06		5.0927e+06			High	Not Found	High	Not Found	High	Not Found	High	Not Found	High	Not Found
		FALSE	High	[K].IGVSGPK.[L]	1xTMT6plex [K7]; 1xTMT6plex [N-Term]		0.0317031	0.00499445	1	1	7	A0A3Q2HJF2	A0A3Q2HJF2 [4990-4996]	0	1115.72	0	6.0456e+06	4.64516e+06	5.62028e+06	3.20944e+06	7.13559e+06	4.99915e+06	6.62213e+06	1.66764e+06	6.70311e+06	2.60149e+06	5.4741e+06	1.7902e+06	3.54123e+06	1.57622e+06	3.15943e+06	2.6338e+06	3.42317e+06	1.45553e+06	5.22354e+06	2.97175e+06	5.92713e+06	3.28987e+06		High	High	High	High	High	High	High	High	High	High
		FALSE	High	[K].ADIDVSGPK.[V]	1xPhospho [S6]; 1xTMT6plex [K9]; 1xTMT6plex [N-Term]	A0A3Q2HJF2 1xPhospho [S1613]; 1xPhospho [S4721]; 1xPhospho [S7957]; 1xPhospho [S12103]; 1xPhospho [S16377]; 1xPhospho [S20779]; 1xPhospho [S25517]; 1xPhospho [S30383]	0.034457	0.00524623	1	1	2	A0A3Q2HJF2	A0A3Q2HJF2 [1608-1616]; [3109-3117]; [3237-3245]; [4147-4155]; [4275-4283]; [4403-4411]; [4739-4747]; [4867-4875]	0	1439.75	0	322919	603031	245228	454929	398226	568916	566188	288949	533371	477788	439603	216789	296252	176957	339814	291829	430341	172354	457363	380826	324245	381711		High	High	High	High	High	High	High	High	High	High
		FALSE	High	[K].FNFSGSK.[V]	1xTMT6plex [K7]; 1xTMT6plex [N-Term]		0.0367999	0.00544126	1	1	1	A0A3Q2HJF2	A0A3Q2HJF2 [3417-3423]	0	1244.7	0																							No Quan Values	Not Found	High	Not Found	High	Not Found	High	Not Found	High	Not Found	High
		FALSE	High	[K].VPDVDVKGPK.[V]	2xTMT6plex [K7; K10]; 1xTMT6plex [N-Term]		0.0388429	0.00547497	1	1	1	A0A3Q2HJF2	A0A3Q2HJF2 [1169-1178]; [1755-1764]	1	1741.08	0	3.54025e+06		3.1388e+06		3.8073e+06		4.99603e+06		4.40953e+06		3.42493e+06		1.89866e+06		2.10179e+06		1.74294e+06		2.94691e+06		3.1657e+06			High	Not Found	High	Not Found	High	Not Found	High	Not Found	High	Not Found
		FALSE	High	[K].LSGPNLK.[M]	1xTMT6plex [K7]; 1xTMT6plex [N-Term]		0.0451733	0.006464	1	1	1	A0A3Q2HJF2	A0A3Q2HJF2 [4959-4965]	0	1186.76	0	3.75593e+06		2.62467e+06		3.59108e+06		3.71201e+06		3.82453e+06		2915576		1.42054e+06		1.56992e+06		1.35747e+06		2.48589e+06		2.3417e+06			High	Not Found	High	Not Found	High	Not Found	High	Not Found	High	Not Found
		FALSE	High	[K].GPQVAIK.[G]	1xTMT6plex [K7]; 1xTMT6plex [N-Term]		0.0507035	0.00712212	1	1	3	A0A3Q2HJF2	A0A3Q2HJF2 [602-608]	0	1170.76	0	3.0365e+06	3.7511e+06	2.66353e+06	5.34354e+06	3.22162e+06	5.27841e+06	4.11108e+06	1.41402e+06	4.61707e+06	2.27796e+06	3.36794e+06	1.5304e+06	1.23815e+06	1.39412e+06	1.54934e+06	1.60738e+06	1.24861e+06	1.32621e+06	2.74297e+06	4.32358e+06	2.64089e+06	4.19721e+06		High	High	High	High	High	High	High	High	High	High
		FALSE	High	[K].ISMPDFDLNLK.[G]	1xTMT6plex [K11]; 1xTMT6plex [N-Term]		0.0519549	0.00752086	1	1	1	A0A3Q2HJF2	A0A3Q2HJF2 [3151-3161]; [4317-4327]; [4519-4529]; [4781-4791]	0	1750.98	0	213180		143439		213508		286933		290481		227313		188236		190696		165076		203130		250482			High	Not Found	High	Not Found	High	Not Found	High	Not Found	High	Not Found
		FALSE	High	[K].ADIDISGPK.[V]	1xPhospho [S6]; 1xTMT6plex [K9]; 1xTMT6plex [N-Term]	A0A3Q2HJF2 1xPhospho [S980]; 1xPhospho [S2331]; 1xPhospho [S4472]; 1xPhospho [S8160]	0.0525926	0.00758265	1	1	2	A0A3Q2HJF2	A0A3Q2HJF2 [975-983]; [1352-1360]; [2142-2150]; [3689-3697]	0	1453.77	0	325843		336115		370053		510181		446715		391152		207879		181449		190840		253385		314142			High	High	High	High	High	High	High	High	High	High
		FALSE	High	[K].FSVPGFK.[A]	1xTMT6plex [K7]; 1xTMT6plex [N-Term]		0.0624173	0.00847367	1	1	2	A0A3Q2HJF2	A0A3Q2HJF2 [1333-1339]; [2123-2129]	0	1239.75	0	5.84851e+06		6.19756e+06		7.21156e+06		9.10404e+06		8.45079e+06		5.95029e+06		3.86784e+06		4.05322e+06		3.93662e+06		5.36481e+06		5.97252e+06			High	Not Found	High	Not Found	High	Not Found	High	Not Found	High	Not Found
		FALSE	High	[K].VGSPGVSVSAK.[G]	1xPhospho [S]; 1xTMT6plex [K11]; 1xTMT6plex [N-Term]	A0A3Q2HJF2 1xPhospho [S]	0.0639671	0.0088272	1	1	2	A0A3Q2HJF2	A0A3Q2HJF2 [321-331]	0	1525.84	0	158364	401885	134315	226376	163829	347394	186455	240637	200408	283319	143202	275334	94888.7	149788	112338	233875	85144	150692	138683	369370	120580	307975		High	High	High	High	High	High	High	High	High	High
		FALSE	High	[K].SPEMVIQRPK.[I]	1xTMT6plex [K10]; 1xTMT6plex [N-Term]		0.0639671	0.0088272	1	1	1	A0A3Q2HJF2	A0A3Q2HJF2 [561-570]	0	1642.97	0	276562		304451		346836		410752		454168		399243		254421		340035		318084		332171		335081			High	Not Found	High	Not Found	High	Not Found	High	Not Found	High	Not Found
		FALSE	High	[K].FSVPGLK.[A]	1xTMT6plex [K7]; 1xTMT6plex [N-Term]		0.067599	0.00916916	1	1	1	A0A3Q2HJF2	A0A3Q2HJF2 [3542-3548]	0	1205.77	0	1.22207e+06		995069		1.33886e+06		1.82225e+06		1.57397e+06		1.53673e+06		703741		1.93977e+06		689517		1.03502e+06		1.21178e+06			High	Not Found	High	Not Found	High	Not Found	High	Not Found	High	Not Found
		FALSE	High	[K].ADIDVSAPK.[V]	1xPhospho [S6]; 1xTMT6plex [K9]; 1xTMT6plex [N-Term]	A0A3Q2HJF2 1xPhospho [S2609]; 1xPhospho [S5333]; 1xPhospho [S9223]	0.0718807	0.00945957	1	1	1	A0A3Q2HJF2	A0A3Q2HJF2 [2604-2612]; [2725-2733]; [3891-3899]	0	1453.77	0																							No Quan Values	High	Not Found	High	Not Found	High	Not Found	High	Not Found	High	Not Found
		FALSE	High	[K].IGVPGVK.[M]	1xTMT6plex [K7]; 1xTMT6plex [N-Term]		0.07504	0.00994661	1	1	3	A0A3Q2HJF2	A0A3Q2HJF2 [5301-5307]	0	1127.76	0	1.62416e+07		1.23822e+07		1.64007e+07		1.59548e+07		1.64583e+07		1.01079e+07		4.43013e+06		4.99114e+06		4.6547e+06		9.88641e+06		1.00238e+07			High	Not Found	High	Not Found	High	Not Found	High	Not Found	High	Not Found
FALSE	1884	4	80	91	738	[Master Protein] Filamin A OS=Equus caballus OX=9796 GN=FLNA PE=3 SV=2	High	High	High	High	High	High	High	High	High	High	High	High	High	High	High	High	High	High	High	High	High	High
	Checked	Protein FDR Confidence: Combined	Master	Accession	Description	Exp. q-value: Combined	Sum PEP Score	Coverage [%]	# Peptides	# PSMs	# Unique Peptides	# Protein Groups	# AAs	MW [kDa]	calc. pI	Score Sequest HT: Sequest HT	# Peptides (by Search Engine): Sequest HT	# Razor Peptides	Abundances (Grouped): F1, 126, SM_37, Sample	Abundances (Grouped): F2, 126, SM_42, Sample	Abundances (Grouped): F1, 127N, SM_37, Sample	Abundances (Grouped): F2, 127N, SM_42, Sample	Abundances (Grouped): F1, 127C, SM_37, Sample	Abundances (Grouped): F2, 127C, SM_42, Sample	Abundances (Grouped): F1, 128N, OM_37, Sample	Abundances (Grouped): F2, 128N, OM_42, Sample	Abundances (Grouped): F1, 128C, OM_37, Sample	Abundances (Grouped): F2, 128C, OM_42, Sample	Abundances (Grouped): F1, 129N, OM_37, Sample	Abundances (Grouped): F2, 129N, OM_42, Sample	Abundances (Grouped): F1, 129C, AD_37, Sample	Abundances (Grouped): F2, 129C, AD_42, Sample	Abundances (Grouped): F1, 130N, AD_37, Sample	Abundances (Grouped): F2, 130N, AD_42, Sample	Abundances (Grouped): F1, 130C, AD_37, Sample	Abundances (Grouped): F2, 130C, AD_42, Sample	Abundances (Grouped): F1, 131N, Pool, Control	Abundances (Grouped): F2, 131N, Pool, Control	Abundances (Grouped): F1, 131C, Pool, Control	Abundances (Grouped): F2, 131C, Pool, Control	Found in Sample: [S1] F1: 126, Sample, SM_37	Found in Sample: [S12] F2: 126, Sample, SM_42	Found in Sample: [S2] F1: 127N, Sample, SM_37	Found in Sample: [S13] F2: 127N, Sample, SM_42	Found in Sample: [S3] F1: 127C, Sample, SM_37	Found in Sample: [S14] F2: 127C, Sample, SM_42	Found in Sample: [S4] F1: 128N, Sample, OM_37	Found in Sample: [S15] F2: 128N, Sample, OM_42	Found in Sample: [S5] F1: 128C, Sample, OM_37
	FALSE	High	Master Protein	F7BH02	Filamin A OS=Equus caballus OX=9796 GN=FLNA PE=3 SV=2	0	500.662	36	91	738	80	1	2647	280.6	6.09	1991.39	91	12	7.48099e+08	6.01681e+08	1.3453e+09	9.002e+08	9.15404e+08	4.40848e+08	7.19922e+08	7.21951e+08	6.78429e+08	6.21143e+08	3.8681e+08	9.07962e+08	4.34237e+08	3.05877e+08	4.76069e+08	3.87613e+08	4.59817e+08	2.83255e+08	6.04428e+08	5.6931e+08	6.16818e+08	5.47351e+08	High	High	High	High	High	High	High	High	High
		Checked	Confidence	Annotated Sequence	Modifications	Modifications in Master Proteins	Qvality PEP	Qvality q-value	# Protein Groups	# Proteins	# PSMs	Master Protein Accessions	Positions in Master Proteins	# Missed Cleavages	Theo. MH+ [Da]	# Razor Quan Results	Abundances (Grouped): F1, 126, SM_37, Sample	Abundances (Grouped): F2, 126, SM_42, Sample	Abundances (Grouped): F1, 127N, SM_37, Sample	Abundances (Grouped): F2, 127N, SM_42, Sample	Abundances (Grouped): F1, 127C, SM_37, Sample	Abundances (Grouped): F2, 127C, SM_42, Sample	Abundances (Grouped): F1, 128N, OM_37, Sample	Abundances (Grouped): F2, 128N, OM_42, Sample	Abundances (Grouped): F1, 128C, OM_37, Sample	Abundances (Grouped): F2, 128C, OM_42, Sample	Abundances (Grouped): F1, 129N, OM_37, Sample	Abundances (Grouped): F2, 129N, OM_42, Sample	Abundances (Grouped): F1, 129C, AD_37, Sample	Abundances (Grouped): F2, 129C, AD_42, Sample	Abundances (Grouped): F1, 130N, AD_37, Sample	Abundances (Grouped): F2, 130N, AD_42, Sample	Abundances (Grouped): F1, 130C, AD_37, Sample	Abundances (Grouped): F2, 130C, AD_42, Sample	Abundances (Grouped): F1, 131N, Pool, Control	Abundances (Grouped): F2, 131N, Pool, Control	Abundances (Grouped): F1, 131C, Pool, Control	Abundances (Grouped): F2, 131C, Pool, Control	Quan Info	Found in Sample: [S1] F1: 126, Sample, SM_37	Found in Sample: [S12] F2: 126, Sample, SM_42	Found in Sample: [S2] F1: 127N, Sample, SM_37	Found in Sample: [S13] F2: 127N, Sample, SM_42	Found in Sample: [S3] F1: 127C, Sample, SM_37	Found in Sample: [S14] F2: 127C, Sample, SM_42	Found in Sample: [S4] F1: 128N, Sample, OM_37	Found in Sample: [S15] F2: 128N, Sample, OM_42	Found in Sample: [S5] F1: 128C, Sample, OM_37	Found in Sample: [S16] F2: 128C, Sample, OM_42
		FALSE	High	[R].AGQSAAGAALGAGADTR.[D]	1xTMT6plex [N-Term]		7.56421e-11	0	1	4	10	F7BH02	F7BH02 [8-24]	0	1673.88	0	1.44687e+06	168776	1.54785e+06	97130.5	1.34966e+06	91191.3	935703	122741	1.04221e+06	100981	724136	129701	960062	105984	1.08697e+06	273144	998110	112622	1.10437e+06	139297	1.00647e+06	108464		High	High	High	High	High	High	High	High	High	High
		FALSE	High	[K].VEPGLGADNSVVR.[F]	1xTMT6plex [N-Term]		4.70137e-08	0	1	4	10	F7BH02	F7BH02 [1020-1032]	0	1541.85	0	3.47837e+06	2.08561e+06	6.18461e+06	4.7357e+06	4.17723e+06	1.42632e+06	3.9952e+06	2.65375e+06	4.11053e+06	2.86679e+06	1.53584e+06	4.02665e+06	1.84482e+06	1.01111e+06	2.04888e+06	1.37531e+06	1.99491e+06	826289	2.86431e+06	2.05907e+06	2.72017e+06	2.14042e+06		High	High	High	High	High	High	High	High	High	High
		FALSE	High	[K].AFGPGLQGGSAGSPAR.[F]	1xTMT6plex [N-Term]		9.54144e-09	0	1	3	17	F7BH02	F7BH02 [1072-1087]	0	1658.88	0	3.10392e+06	4.25639e+06	4.86396e+06	6.52882e+06	3.78031e+06	3.42169e+06	2.93278e+06	5.60341e+06	3.09285e+06	5.65006e+06	1.49284e+06	6.50747e+06	2.13961e+06	3.00098e+06	2.66667e+06	4.38304e+06	2.22829e+06	2.64714e+06	2.69448e+06	4.28953e+06	2.52499e+06	4.20343e+06		High	High	High	High	High	High	High	High	High	High
		FALSE	High	[R].SPYAVTVGQACNPGACR.[A]	2xCarbamidomethyl [C11; C16]; 1xTMT6plex [N-Term]		1.32981e-09	0	1	4	33	F7BH02	F7BH02 [468-484]	0	2036.98	0	1.65501e+06	1.35263e+06	2.46948e+06	2.0324e+06	2.08831e+06	1.21618e+06	1.57524e+06	1.34848e+06	1.69923e+06	1.27559e+06	942881	1.47922e+06	1.07776e+06	949074	1.3789e+06	1.14711e+06	1.28793e+06	957057	1.37433e+06	1.48092e+06	1.41942e+06	1.38837e+06		High	High	High	High	High	High	High	High	High	High
		FALSE	High	[K].TGVAVNKPAEFTVDAK.[H]	2xTMT6plex [K7; K16]; 1xTMT6plex [N-Term]		7.0775e-09	0	1	4	9	F7BH02	F7BH02 [685-700]	0	2334.36	0	5.52515e+07	8.10317e+06	1.2778e+08	1.02662e+07	8.36738e+07	5.75527e+06	6.44838e+07	9.61067e+06	3.89011e+07	8.51466e+06	2.62286e+07	1.04521e+07	3.51425e+07	4.11618e+06	2.08071e+07	5.25423e+06	3.1271e+07	3.40674e+06	4.15552e+07	4.83788e+06	6.09234e+07	6.93584e+06		High	High	High	High	High	High	High	High	High	High
		FALSE	High	[R].SAGQGEVLVYVEDPAGHQEEAK.[V]	1xTMT6plex [K22]; 1xTMT6plex [N-Term]		1.56429e-12	0	1	4	6	F7BH02	F7BH02 [310-331]	0	2771.43	0	305269	233572	573011	233414	439270	190227	392119	249414	319793	273071	231431	312069	227654	159307	224064	349516	248429	236874	317884	143331	342038	190329		High	High	High	High	High	High	High	High	High	High
		FALSE	High	[K].YTPVQQGPVGVNVTYGGDPIPK.[S]	1xTMT6plex [K22]; 1xTMT6plex [N-Term]		4.95023e-11	0	1	4	3	F7BH02	F7BH02 [937-958]	0	2744.5	0	1.09021e+06	360485	1.95863e+06	471359	1.49677e+06	317115	1.24435e+06	514506	1.22818e+06	601429	693946	556187	887960	381516	948446	404244	930199	415522	1.14726e+06	373016	1.0973e+06	374928		High	High	High	High	High	High	High	High	High	High
		FALSE	High	[K].IVGPSGTPVPCK.[V]	1xCarbamidomethyl [C11]; 1xTMT6plex [K12]; 1xTMT6plex [N-Term]		0.000178309	9.48527e-05	1	4	5	F7BH02	F7BH02 [1008-1019]	0	1669.97	0	1.47855e+06		1.91757e+06		1.80555e+06		1.82756e+06		1.78876e+06		1.21023e+06		1.27456e+06		1.5151e+06		1.36417e+06		1.56944e+06		1.56174e+06			High	High	High	High	High	High	High	High	High	High
		FALSE	High	[K].IVGPSGTPVPCKVEPGLGADNSVVR.[F]	1xCarbamidomethyl [C11]; 1xTMT6plex [K12]; 1xTMT6plex [N-Term]		2.89128e-07	9.48527e-05	1	4	4	F7BH02	F7BH02 [1008-1032]	1	2963.64	0	523547	981674	685478	1.06054e+06	493432	710972	336353	1.03272e+06	379038	940446	192139	1.33963e+06	313888	586383	366513	812240	329542	485751	375900	951475	368290	913226		High	High	High	High	High	High	High	High	High	High
		FALSE	High	[K].IKVSGLGEK.[V]	2xTMT6plex [K2; K9]; 1xTMT6plex [N-Term]		0.000441467	9.48527e-05	1	4	6	F7BH02	F7BH02 [974-982]	1	1618.05	0	3.46032e+06	2.17586e+06	6.04013e+06	2.45595e+06	4.17056e+06	1.37837e+06	2.70608e+06	2.19932e+06	2.59326e+06	1.93422e+06	1.43278e+06	2.7564e+06	1.95337e+06	1.16803e+06	1.91009e+06	1.73578e+06	1.95878e+06	944619	2.36373e+06	1.76961e+06	2.53208e+06	1.87861e+06		High	High	High	High	High	High	High	High	High	High
		FALSE	High	[R].LIALLEVLSQKK.[M]	2xTMT6plex [K11; K12]; 1xTMT6plex [N-Term]		3.43086e-06	9.48527e-05	1	4	3	F7BH02	F7BH02 [77-88]	1	2042.36	0	1.33694e+06	457699	3.17827e+06	329295	2.24415e+06	210496	1.75372e+06	478495	1.24147e+06	423986	1.02101e+06	857002	1.09547e+06	189247	1.00486e+06	476558	1.17939e+06	153885	1.38118e+06	338660	1.52529e+06	329355		High	High	High	High	High	High	High	High	High	High
		FALSE	High	[R].LIALLEVLSQK.[RK]	1xTMT6plex [K11]; 1xTMT6plex [N-Term]		0.00024364	9.48527e-05	3	12	3	A0A3Q2GSY3; F7BH02; A0A5F5PVA4	A0A3Q2GSY3 [247-257]; F7BH02 [77-87]; A0A5F5PVA4 [50-60]	0	1685.1	0	210949	359704	445974	641021	336422	333756	318543	601840	290073	552829	231208	852082	181613	264774	229123	351605	165375	222660	278247	400590	316950	435811	Shared	High	High	High	High	High	High	High	High	High	High
		FALSE	High	[K].IECDDKGDGSCDVR.[Y]	2xCarbamidomethyl [C3; C11]; 1xTMT6plex [K6]; 1xTMT6plex [N-Term]		3.48995e-05	9.48527e-05	2	9	7	A0A3Q2GSY3; F7BH02	A0A3Q2GSY3 [793-806]; F7BH02 [621-634]	1	2083.98	0	2.19777e+07	2.4145e+07	5.2292e+07	4.13056e+07	3.41109e+07	1.8123e+07	2.78866e+07	2.58921e+07	1.98388e+07	2.36729e+07	1.2026e+07	3.74838e+07	1.65611e+07	1.31311e+07	1.03097e+07	1.59183e+07	1.39365e+07	1.29172e+07	2.0269e+07	1.72226e+07	2.39769e+07	2.1376e+07	Shared	High	High	High	High	High	High	High	High	High	High
		FALSE	High	[K].GKLDVQFSGLAK.[G]	2xTMT6plex [K2; K12]; 1xTMT6plex [N-Term]		1.33881e-06	9.48527e-05	1	4	7	F7BH02	F7BH02 [905-916]	1	1950.2	0	1.42278e+07	4.88808e+07	1.83788e+07	7.07993e+07	1.46833e+07	3.38116e+07	1.59179e+07	5.79074e+07	1.47358e+07	4.94245e+07	1.14237e+07	7.50498e+07	1.21978e+07	2.2605e+07	1.46982e+07	3.24213e+07	1.27767e+07	2.01454e+07	1.43339e+07	4.67667e+07	1.41854e+07	4.44398e+07		High	High	High	High	High	High	High	High	High	High
		FALSE	High	[K].GTVEPQLEAR.[G]	1xTMT6plex [N-Term]		2.44835e-05	9.48527e-05	1	4	16	F7BH02	F7BH02 [428-437]	0	1328.74	0	3.99616e+06	1.15939e+07	6.79207e+06	2.05029e+07	4.72108e+06	8.49341e+06	4.22489e+06	1.59766e+07	4.31998e+06	1.4611e+07	2.32117e+06	2.15413e+07	2.34739e+06	5.55554e+06	3.6924e+06	7.6621e+06	2.73429e+06	5.15712e+06	3.93956e+06	1.31868e+07	3.38608e+06	1.17034e+07		High	High	High	High	High	High	High	High	High	High
		FALSE	High	[K].GAGSGELKVTVK.[G]	2xTMT6plex [K8; K12]; 1xTMT6plex [N-Term]		3.26049e-05	9.48527e-05	2	9	3	A0A3Q2GSY3; F7BH02	A0A3Q2GSY3 [680-691]; F7BH02 [509-520]	1	1833.14	0	1.14647e+07		1.94621e+07		1.38243e+07		7.9813e+06		7.48864e+06		3.61407e+06		6.74745e+06		8.02086e+06		7.79242e+06		8.25666e+06		8.21272e+06		Shared	High	Not Found	High	Not Found	High	Not Found	High	Not Found	High	Not Found
		FALSE	High	[R].GAGTGGLGLAVEGPSEAK.[M]	1xTMT6plex [K18]; 1xTMT6plex [N-Term]		0.000358084	9.48527e-05	1	4	1	F7BH02	F7BH02 [1382-1399]	0	2029.13	0	22430.3		36520		21043		19364.5		26106.5		11501.7		13605.1		12217.9				18375.1		25299.7			High	Not Found	High	Not Found	High	Not Found	High	Not Found	High	Not Found
		FALSE	High	[R].FVPAEMGMHTVSVK.[Y]	1xOxidation [M8]; 1xTMT6plex [K14]; 1xTMT6plex [N-Term]		9.2334e-05	9.48527e-05	1	4	1	F7BH02	F7BH02 [2202-2215]	0	2007.08	0	387669		548239		539725		481810		419670		343766		331692		413638		365643		380735		418952			High	Not Found	High	Not Found	High	Not Found	High	Not Found	High	Not Found
		FALSE	High	[R].FVPAEMGMHTVSVK.[Y]	1xTMT6plex [K14]; 1xTMT6plex [N-Term]		1.96649e-07	9.48527e-05	1	4	2	F7BH02	F7BH02 [2202-2215]	0	1991.09	0	6.26921e+06		1.04964e+07		6.74782e+06		7.35064e+06		6.52652e+06		3.62243e+06		4.19608e+06		4.31452e+06		4.26675e+06		5.86198e+06		5.65059e+06			High	Not Found	High	Not Found	High	Not Found	High	Not Found	High	Not Found
		FALSE	High	[K].LDVQFSGLAK.[G]	1xTMT6plex [K10]; 1xTMT6plex [N-Term]		9.09946e-05	9.48527e-05	1	4	3	F7BH02	F7BH02 [907-916]	0	1535.92	0	4.89645e+07	3.14635e+07	8.68983e+07	3.81772e+07	5.69572e+07	2.22189e+07	4.63196e+07	3.43926e+07	4.32286e+07	3.28084e+07	24964242	4.26457e+07	2.67825e+07	1.59131e+07	3.07195e+07	1.88784e+07	2.96669e+07	1.59437e+07	4.14131e+07	2.7195e+07	3.91192e+07	2.75352e+07		High	High	High	High	High	High	High	High	High	High
		FALSE	High	[R].IANLQTDLSDGLR.[L]	1xTMT6plex [N-Term]		3.18376e-07	9.48527e-05	1	4	3	F7BH02	F7BH02 [64-76]	0	1644.91	0	1.34144e+06	8.14042e+06	2.52476e+06	1.35144e+07	1.58766e+06	6.87104e+06	1.3121e+06	1.3351e+07	1.32953e+06	1.25623e+07	938700	1.83588e+07	779940	3.91585e+06	843739	4.55848e+06	772003	3.74182e+06	1.14399e+06	9.18359e+06	1.17525e+06	8.98481e+06		High	High	High	High	High	High	High	High	High	High
		FALSE	High	[K].VAQPAITDNKDGTVTVR.[Y]	1xTMT6plex [K10]; 1xTMT6plex [N-Term]		1.34849e-05	9.48527e-05	1	4	4	F7BH02	F7BH02 [1815-1831]	1	2243.28	0	660798	279789	973700	335452	771629	157291	567278	261464	533282	252019	322549	376916	368958	121531	342914	115471	432050	107227	506505	208424	505330	247331		High	High	High	High	High	High	High	High	High	High
		FALSE	High	[K].VGTECGNQK.[V]	1xCarbamidomethyl [C5]; 1xTMT6plex [K9]; 1xTMT6plex [N-Term]		0.000189058	9.48527e-05	1	4	3	F7BH02	F7BH02 [570-578]	0	1450.77	0	992224	888356	1.80338e+06	1.09974e+06	1.34879e+06	612951	787808	578490	757685	628938	290754	711291	577252	402519	448233	310555	507069	385964	640867	628519	726977	707540		High	High	High	High	High	High	High	High	High	High
		FALSE	High	[K].VDVGKDQEFTIK.[S]	2xTMT6plex [K5; K12]; 1xTMT6plex [N-Term]		6.72844e-05	9.48527e-05	1	4	1	F7BH02	F7BH02 [983-994]	1	2066.21	0	1.37534e+07		2.77815e+07		1.8878e+07		1.37041e+07		1.08867e+07		5200665		6.41239e+06		4.90805e+06		6.71533e+06		9.18115e+06		1.06132e+07			High	Not Found	High	Not Found	High	Not Found	High	Not Found	High	Not Found
		FALSE	High	[R].TFSVWYVPEVTGTHK.[V]	1xTMT6plex [K15]; 1xTMT6plex [N-Term]		1.18317e-05	9.48527e-05	1	4	1	F7BH02	F7BH02 [341-355]	0	2209.21	0	6.00372e+06		6.37446e+06		6.11558e+06		5.5063e+06		5.03538e+06		4.87699e+06		5.47032e+06		6.03333e+06		5.64744e+06		5.68562e+06		5.40062e+06			High	Not Found	High	Not Found	High	Not Found	High	Not Found	High	Not Found
		FALSE	High	[R].TGVELGKPTHFTVNAK.[A]	2xTMT6plex [K7; K16]; 1xTMT6plex [N-Term]		2.32771e-07	9.48527e-05	1	4	15	F7BH02	F7BH02 [885-900]	0	2386.41	0	1.141e+07	7.45767e+06	2.38218e+07	1.06932e+07	1.70085e+07	5.76466e+06	1.30072e+07	1.00247e+07	1.06447e+07	8.5414e+06	5.0741e+06	9.28441e+06	7.99751e+06	5.07157e+06	5.80349e+06	6.98123e+06	7.17307e+06	4.66134e+06	8.72022e+06	6.55299e+06	6.82652e+06	5.50415e+06		High	High	High	High	High	High	High	High	High	High
		FALSE	High	[R].TGVELGKPTHFTVNAK.[A]	1xPhospho [T]; 2xTMT6plex [K7; K16]; 1xTMT6plex [N-Term]	F7BH02 1xPhospho [T]	0.000172324	9.48527e-05	1	4	3	F7BH02	F7BH02 [885-900]	0	2466.37	0	1.26609e+06		2.25972e+06		1.65455e+06		1.20089e+06		1.01854e+06		400451		731276		565070		661699		739533		651111			High	Not Found	High	Not Found	High	Not Found	High	Not Found	High	Not Found
		FALSE	High	[R].YAPSEAGLHEMDIR.[Y]	1xOxidation [M11]; 1xTMT6plex [N-Term]		0.000280648	9.48527e-05	1	4	3	F7BH02	F7BH02 [1832-1845]	0	1833.9	0	448792	89407.2	434300	73839.1	468476	64013.9	364429	110635	352071	108259	321643	132333	356391	62535.7	376069	92362.9	398487	50483.6	361001	64196.9	342860	74316.7		High	High	High	High	High	High	High	High	High	High
		FALSE	High	[K].YGGQPVPNFPSK.[L]	1xTMT6plex [K12]; 1xTMT6plex [N-Term]		2.25448e-05	9.48527e-05	1	4	19	F7BH02	F7BH02 [1235-1246]	0	1748.97	0	8.33795e+06	8.42332e+06	1.31612e+07	9.769e+06	1.05556e+07	6.84636e+06	8.38412e+06	1.63528e+07	7.84971e+06	1.0935e+07	4.62964e+06	1.8694e+07	5.82069e+06	5.70681e+06	5.70214e+06	8.1312e+06	6.13533e+06	5.68969e+06	6.78945e+06	8.48114e+06	7.14323e+06	9.64709e+06		High	High	High	High	High	High	High	High	High	High
		FALSE	High	[K].YGGPYHIGGSPFK.[A]	1xTMT6plex [K13]; 1xTMT6plex [N-Term]		1.18892e-05	9.48527e-05	1	4	3	F7BH02	F7BH02 [2501-2513]	0	1838	0	1.06148e+07		1.52681e+07		1.05562e+07		8.78241e+06		8.97968e+06		8.64896e+06		5.721e+06		5.184e+06		6.18983e+06		7.08671e+06		6.94638e+06			High	Not Found	High	Not Found	High	Not Found	High	Not Found	High	Not Found
		FALSE	High	[K].VTVLFAGQHIAK.[S]	1xTMT6plex [K12]; 1xTMT6plex [N-Term]		6.01599e-05	9.48527e-05	1	4	2	F7BH02	F7BH02 [356-367]	0	1742.07	0	120332	621104	133340	718873	113338	441252	101610	999904	136730	949043	89240.9	1.27419e+06	128974	442634	143102	762269	122679	378452	116403	601442	113699	570576		High	High	High	High	High	High	High	High	High	High
		FALSE	High	[R].VTYCPTEPGNYIINIK.[F]	1xCarbamidomethyl [C4]; 1xTMT6plex [K16]; 1xTMT6plex [N-Term]		0.000103786	9.48527e-05	1	4	1	F7BH02	F7BH02 [2104-2119]	0	2340.27	0	3.95403e+06		5.56852e+06		4.85052e+06		4.21239e+06		3.91628e+06		2.88565e+06		3.43848e+06		3.63376e+06		3.42677e+06		3.78316e+06		3.78022e+06			High	Not Found	High	Not Found	High	Not Found	High	Not Found	High	Not Found
		FALSE	High	[K].YTPVQQGPVGVNVTYGGDPIPK.[S]	1xPhospho [T/Y]; 1xTMT6plex [K22]; 1xTMT6plex [N-Term]	F7BH02 1xPhospho [T/Y]	7.21864e-08	9.48527e-05	1	4	2	F7BH02	F7BH02 [937-958]	0	2824.47	0		288480		503238		325808		422726		377101		477334		186575		279990		160779		347858		324606		Not Found	High	Not Found	High	Not Found	High	Not Found	High	Not Found	High
		FALSE	High	[K].YNEQHIPGSPFTAR.[V]	1xTMT6plex [N-Term]		3.22897e-05	9.48527e-05	1	4	1	F7BH02	F7BH02 [1938-1951]	0	1845.94	0	1.79777e+06		2.08695e+06		1.95976e+06		2.47734e+06		2.33288e+06		2368314		2.24252e+06		2.16584e+06		2.22354e+06		2.32079e+06		2.27124e+06			High	Not Found	High	Not Found	High	Not Found	High	Not Found	High	Not Found
		FALSE	High	[K].VKAEGPGLSR.[T]	1xTMT6plex [K2]; 1xTMT6plex [N-Term]		0.00038335	9.48527e-05	1	4	5	F7BH02	F7BH02 [875-884]	1	1471.9	0	8.11349e+06		1.51165e+07		1.00322e+07		8.70621e+06		8.00383e+06		8.33824e+06		6.46416e+06		6.69795e+06		5.78703e+06		7.42822e+06		1.06191e+07			High	Not Found	High	Not Found	High	Not Found	High	Not Found	High	Not Found
		FALSE	High	[K].VTAQGPGLEPSGNIANK.[T]	1xTMT6plex [K17]; 1xTMT6plex [N-Term]		6.40301e-07	9.48527e-05	1	4	16	F7BH02	F7BH02 [384-400]	0	2111.19	0	964698	2.82108e+06	1.59565e+06	4.12227e+06	1.22121e+06	2.17711e+06	1.03195e+06	3.90198e+06	959423	3.6227e+06	560063	4.97544e+06	712878	1.74776e+06	791828	4.40912e+06	700987	1.59284e+06	898191	3.0808e+06	880867	2.97687e+06		High	High	High	High	High	High	High	High	High	High
		FALSE	High	[K].VTAQGPGLEPSGNIANK.[T]	1xPhospho [S11]; 1xTMT6plex [K17]; 1xTMT6plex [N-Term]	F7BH02 1xPhospho [S394]	0.000163322	9.48527e-05	1	4	4	F7BH02	F7BH02 [384-400]	0	2191.15	0	72668.1	234478	118223	206339	97841.5	122880	97588.5	172783	91712.3	165779	38930.6	321117	54546.4	107001	66068.1	141768	76732.3	85332.8	69436.7	120956	76181.7	150492		High	High	High	High	High	High	High	High	High	High
		FALSE	High	[R].VNVGAGSHPNK.[V]	1xTMT6plex [K11]; 1xTMT6plex [N-Term]		3.14523e-06	9.48527e-05	1	4	15	F7BH02	F7BH02 [761-771]	0	1537.89	0	8.85886e+06	3.63005e+06	1.71142e+07	4.4144e+06	1.22209e+07	2.06028e+06	1.07559e+07	2.95261e+06	1.02289e+07	3.28482e+06	4.90718e+06	3.88031e+06	5.56231e+06	1.66808e+06	6.20275e+06	1.59645e+06	6.31091e+06	1.58638e+06	7.05497e+06	2.35916e+06	8.90809e+06	2.82161e+06		High	High	High	High	High	High	High	High	High	High
		FALSE	High	[R].VNVGAGSHPNKVK.[V]	2xTMT6plex [K11; K13]; 1xTMT6plex [N-Term]		8.37642e-05	9.48527e-05	1	4	6	F7BH02	F7BH02 [761-773]	1	1994.21	0	917108	386967	1.45066e+06	361280	1.13368e+06	263319	803599	456812	802638	400515	497434	754669	649392	349526	635537	1.62768e+06	713723	332103	712507	375710	764503	492803		High	High	High	High	High	High	High	High	High	High
		FALSE	High	[R].LYSVSYLLK.[D]	1xTMT6plex [K9]; 1xTMT6plex [N-Term]		9.27849e-05	9.48527e-05	1	4	4	F7BH02	F7BH02 [2613-2621]	0	1543.95	0	5.52272e+06	3.68846e+06	8.8291e+06	6.29088e+06	6.09689e+06	3.57768e+06	4.33761e+06	6.17818e+06	4.44428e+06	5.1886e+06	2.66556e+06	6.17921e+06	2.45228e+06	2.10607e+06	3.04766e+06	3.50163e+06	3.06316e+06	1.82796e+06	4.00302e+06	3.93171e+06	3.82022e+06	3.57148e+06		High	High	High	High	High	High	High	High	High	High
		FALSE	High	[K].MDCQECPEGYR.[V]	2xCarbamidomethyl [C3; C6]; 1xTMT6plex [N-Term]		3.55844e-05	9.48527e-05	1	4	4	F7BH02	F7BH02 [2474-2484]	0	1673.69	0	4.46364e+06	669055	6.11408e+06	4.89399e+06	4.99854e+06	1.18539e+06	4.2657e+06	1.85932e+06	4.07283e+06	1.709e+06	1.86697e+06	3.56805e+06	1.62922e+06	1.1557e+06	2.11313e+06	1.20415e+06	1.78021e+06	672523	2.96206e+06	2.07227e+06	2.77381e+06	1.89403e+06		High	High	High	High	High	High	High	High	High	High
		FALSE	High	[K].SPFEVYVDK.[S]	1xTMT6plex [K9]; 1xTMT6plex [N-Term]		0.000172324	9.48527e-05	1	4	3	F7BH02	F7BH02 [368-376]	0	1541.86	0	1.69362e+06	1.40157e+06	2.53538e+06	2.29812e+06	1.83615e+06	964619	1.75257e+06	2.03455e+06	1.92486e+06	1.89201e+06	963070	2.22566e+06	1.05697e+06	916825	1.069e+06	1.45748e+06	1.11985e+06	836635	1.3723e+06	1.3296e+06	1.41755e+06	1.38613e+06		High	High	High	High	High	High	High	High	High	High
		FALSE	High	[K].SPFEVYVDKSQGDASK.[V]	2xTMT6plex [K9; K16]; 1xTMT6plex [N-Term]		4.32614e-06	9.48527e-05	1	4	1	F7BH02	F7BH02 [368-383]	1	2444.33	0	3.78386e+06		6.85277e+06		4.66366e+06		3.31453e+06		2.90088e+06		1588078		2.01038e+06		1.98621e+06		2.31715e+06		2.5608e+06		2.81546e+06			High	Not Found	High	Not Found	High	Not Found	High	Not Found	High	Not Found
		FALSE	High	[K].SPFSVGVSPSLDLSK.[I]	1xTMT6plex [K15]; 1xTMT6plex [N-Term]		2.46626e-07	9.48527e-05	1	4	3	F7BH02	F7BH02 [959-973]	0	1978.13	0	8.48788e+06		1.32018e+07		9.62688e+06		8.53879e+06		7.50839e+06		4.43499e+06		5.25707e+06		5.74865e+06		5.76786e+06		6.74733e+06		6.94849e+06			High	Not Found	High	Not Found	High	Not Found	High	Not Found	High	Not Found
		FALSE	High	[K].SHEAEIVEGENHTYCIR.[F]	1xCarbamidomethyl [C15]; 1xPhospho [T13]; 1xTMT6plex [N-Term]	F7BH02 1xPhospho [T2197]	2.01645e-05	9.48527e-05	1	4	1	F7BH02	F7BH02 [2185-2201]	0	2353.05	0	67039.4		78954.2		72085.1		74825.4		79344.6		42207.8		79265.6		71338.1		64878.2		42915		57590.5			High	Not Found	High	Not Found	High	Not Found	High	Not Found	High	Not Found
		FALSE	High	[K].SKGAGGQGK.[V]	2xTMT6plex [K2; K9]; 1xTMT6plex [N-Term]		0.000375956	9.48527e-05	1	4	9	F7BH02	F7BH02 [995-1003]	1	1476.91	0	7.96448e+06	1.72765e+07	1.33632e+07	2.29163e+07	9.8115e+06	1.18367e+07	4.98233e+06	1.983e+07	4.89932e+06	1.49484e+07	2.30595e+06	2.5642e+07	4.11552e+06	8.608e+06	3.24422e+06	1.0369e+07	4.215e+06	7.16822e+06	4.44112e+06	1.29698e+07	5.52449e+06	1.45295e+07		High	High	High	High	High	High	High	High	High	High
		FALSE	High	[K].SSFTVDCSK.[A]	1xCarbamidomethyl [C7]; 1xTMT6plex [K9]; 1xTMT6plex [N-Term]		7.16795e-05	9.48527e-05	1	4	15	F7BH02	F7BH02 [2576-2584]	0	1488.78	0	3.20319e+06	9.49319e+06	5.5218e+06	1.03816e+07	4.10033e+06	5.879e+06	2.67325e+06	8.02136e+06	2.44289e+06	7.30027e+06	1.55249e+06	1.001e+07	1.70587e+06	3.97626e+06	1.45177e+06	4.98741e+06	1.82778e+06	3.36155e+06	2.15961e+06	6.07499e+06	2.5356e+06	6.83756e+06		High	High	High	High	High	High	High	High	High	High
		FALSE	High	[R].RLTVSSLQESGLK.[V]	1xTMT6plex [K13]; 1xTMT6plex [N-Term]		1.00247e-06	9.48527e-05	1	4	5	F7BH02	F7BH02 [2334-2346]	1	1876.13	0	3.02064e+06	167710	4.73232e+06	235231	3.63163e+06	155960	2.89955e+06	251743	2.80448e+06	243960	1.73596e+06	283471	1.75362e+06	113247	2.18788e+06	258810	2.0183e+06	121233	2.53645e+06	182428	2.40063e+06	161134		High	High	High	High	High	High	High	High	High	High
		FALSE	High	[K].SADFVVEAIGDDVGTLGFSVEGPSQAK.[I]	3xPhospho [T15; S19; S24]; 1xTMT6plex [K27]; 1xTMT6plex [N-Term]	F7BH02 3xPhospho [T608; S612; S617]	7.84082e-06	9.48527e-05	1	4	1	F7BH02	F7BH02 [594-620]	0	3393.53	0			28960		18098.3		18865.5		14570		6602.22				14160.9		11526.5		12161.2		11143.8			Not Found	Not Found	High	Not Found	High	Not Found	High	Not Found	High	Not Found
		FALSE	High	[R].SAGQGEVLVYVEDPAGHQEEAK.[V]	1xPhospho [Y10]; 1xTMT6plex [K22]; 1xTMT6plex [N-Term]	F7BH02 1xPhospho [Y319]	5.51159e-08	9.48527e-05	1	4	1	F7BH02	F7BH02 [310-331]	0	2851.39	0	91210.5		104621		100271		80679.9		75705		52154		69009.3		46133.4		65188.3		60868.4		62184.4			High	Not Found	High	Not Found	High	Not Found	High	Not Found	High	Not Found
		FALSE	High	[K].DKGEYTLVVK.[W]	2xTMT6plex [K2; K10]; 1xTMT6plex [N-Term]		2.28754e-05	9.48527e-05	1	4	4	F7BH02	F7BH02 [2622-2631]	1	1839.12	0	1.57212e+07	3.17673e+06	2.91044e+07	5.69674e+06	1.92053e+07	3.10701e+06	1.24742e+07	4.77723e+06	1.12642e+07	3.79092e+06	6.81087e+06	5.47208e+06	6.6259e+06	1.92945e+06	6.21315e+06	2.37167e+06	7.23313e+06	1.75736e+06	1.04069e+07	3.53291e+06	1.08216e+07	3.41328e+06		High	High	High	High	High	High	High	High	High	High
		FALSE	High	[R].AYGPGIEPTGNMVKK.[R]	2xTMT6plex [K14; K15]; 1xTMT6plex [N-Term]		0.000141782	9.48527e-05	1	4	2	F7BH02	F7BH02 [286-300]	1	2249.29	0	587366		1.0569e+06		676431		503915		500592		315872		395805		343160		394283		506521		480838			High	Not Found	High	Not Found	High	Not Found	High	Not Found	High	Not Found
		FALSE	High	[R].AYGPGIEPTGNMVK.[K]	1xTMT6plex [K14]; 1xTMT6plex [N-Term]		2.88342e-06	9.48527e-05	1	4	4	F7BH02	F7BH02 [286-299]	0	1892.04	0	2.05775e+06	3.1432e+06	3.43565e+06	5.01515e+06	2.42315e+06	2.66744e+06	2.20445e+06	6.13698e+06	2.60254e+06	5.37285e+06	1.69044e+06	5.87103e+06	1.22127e+06	2.16469e+06	1.59279e+06	3.20594e+06	1.50715e+06	2.19899e+06	2.11952e+06	3.82222e+06	1.88783e+06	3.64505e+06		High	High	High	High	High	High	High	High	High	High
		FALSE	High	[R].DAEMPATEK.[D]	1xTMT6plex [K9]; 1xTMT6plex [N-Term]		0.000191845	9.48527e-05	1	4	3	F7BH02	F7BH02 [25-33]	0	1449.77	0	1.06171e+06	1.46441e+06	1.60352e+06	2.29881e+06	1.25741e+06	1.00402e+06	1.0177e+06	1.82794e+06	993314	2.20021e+06	705033	2.38733e+06	531416	617121	542817	1.41157e+06	609962	672153	799805	1.36982e+06	919895	1.33567e+06		High	High	High	High	High	High	High	High	High	High
		FALSE	High	[K].ETGEHLVHVK.[K]	1xTMT6plex [K10]; 1xTMT6plex [N-Term]		0.00024364	9.48527e-05	1	4	1	F7BH02	F7BH02 [2015-2024]	0	1606.93	0	222724		472307		345869		465519		445771		363362		321855		424186		312527		430216		385551			High	Not Found	High	Not Found	High	Not Found	High	Not Found	High	Not Found
		FALSE	High	[R].EAPQDFHPDR.[V]	1xTMT6plex [N-Term]		1.76042e-05	9.48527e-05	1	4	28	F7BH02	F7BH02 [665-674]	0	1440.71	0	5.59717e+06	6.84792e+06	9.14449e+06	1.23272e+07	7.24427e+06	5.3129e+06	5.9777e+06	7.98704e+06	6.33024e+06	8.05179e+06	3.35614e+06	1.08395e+07	3.94381e+06	3.47464e+06	5.40815e+06	5.35281e+06	4.47982e+06	3.26843e+06	5.19669e+06	7.35507e+06	4.83434e+06	6.91795e+06		High	High	High	High	High	High	High	High	High	High
		FALSE	High	[R].DVDIIDHHDNTYTVK.[Y]	1xPhospho [T11]; 1xTMT6plex [K15]; 1xTMT6plex [N-Term]	F7BH02 1xPhospho [T932]	0.000257067	9.48527e-05	1	4	3	F7BH02	F7BH02 [922-936]	0	2323.14	0	173102	350343	392243	710628	265743	312327	268519	617585	214912	601538	116624	738588	150642	260837	133706	282143	138378	232783	164007	426009	155543	358216		High	High	High	High	High	High	High	High	High	High
		FALSE	High	[R].EATTEFSVDAR.[A]	1xTMT6plex [N-Term]		1.4532e-06	9.48527e-05	1	4	12	F7BH02	F7BH02 [1273-1283]	0	1454.73	0	4.91539e+06	3.28501e+06	7.96898e+06	4.45528e+06	5.4477e+06	2.41109e+06	3.80351e+06	3.14871e+06	4.10205e+06	2.85752e+06	1.63884e+06	3.61393e+06	2.57839e+06	1.87718e+06	3.27375e+06	1.99876e+06	2.71392e+06	1.60857e+06	3.48914e+06	3.1159e+06	3.29663e+06	2.77977e+06		High	High	High	High	High	High	High	High	High	High
		FALSE	High	[K].AGNNMLLVGVHGPR.[T]	1xOxidation [M5]; 1xTMT6plex [N-Term]		1.03316e-05	9.48527e-05	1	4	6	F7BH02	F7BH02 [2585-2598]	0	1679.92	0	1.00875e+06	299328	960608	196361	1.02757e+06	235578	1.26993e+06	335252	1.18348e+06	283630	1.09583e+06	352617	1.22222e+06	236762	1.57905e+06	286884	1.31166e+06	210137	1.29679e+06	249834	1.31506e+06	249118		High	High	High	High	High	High	High	High	High	High
		FALSE	High	[K].AGNNMLLVGVHGPR.[T]	1xTMT6plex [N-Term]		6.9457e-08	9.48527e-05	1	4	13	F7BH02	F7BH02 [2585-2598]	0	1663.93	0	1.87021e+06	4.73329e+06	2.28623e+06	4.57489e+06	2.12539e+06	3.86818e+06	1.97836e+06	4.49769e+06	1.99098e+06	4.2531e+06	1.60077e+06	5.07022e+06	1.81952e+06	4.21906e+06	2.05408e+06	4.2351e+06	1.77666e+06	4.16798e+06	1.88817e+06	4.23771e+06	1.93749e+06	4.3998e+06		High	High	High	High	High	High	High	High	High	High
		FALSE	High	[R].AGQSAAGAALGAGADTR.[D]	1xPhospho [T16]; 1xTMT6plex [N-Term]	F7BH02 1xPhospho [T23]	1.97884e-06	9.48527e-05	1	4	5	F7BH02	F7BH02 [8-24]	0	1753.84	0	414615	940298	605182	1.03598e+06	513381	718610	412816	1.06887e+06	419391	1.10561e+06	320798	1.30314e+06	299205	763816	373509	1.00529e+06	274961	668445	357775	957805	403516	873846		High	High	High	High	High	High	High	High	High	High
		FALSE	High	[K].AGVAPLQVK.[V]	1xTMT6plex [K9]; 1xTMT6plex [N-Term]		0.000486569	9.48527e-05	1	4	19	F7BH02	F7BH02 [1478-1486]	0	1340.87	0	1.09923e+08	1.08558e+08	1.79705e+08	1.55857e+08	1.16248e+08	7.13971e+07	7.00989e+07	8.01262e+07	7.76779e+07	5.8327e+07	3.3941e+07	9.32813e+07	4.15052e+07	4.23766e+07	5.80524e+07	4.92886e+07	4.54406e+07	3.84742e+07	6.96989e+07	9.73165e+07	6.19439e+07	8.65991e+07		High	High	High	High	High	High	High	High	High	High
		FALSE	High	[K].AHVVPCFDASK.[V]	1xCarbamidomethyl [C6]; 1xTMT6plex [K11]; 1xTMT6plex [N-Term]		0.000284783	9.48527e-05	1	4	8	F7BH02	F7BH02 [1152-1162]	0	1688.92	0	1.61495e+06	996459	2.37828e+06	441046	2.27634e+06	816356	1.34752e+06	1.17986e+06	1.8838e+06	1.44388e+06	819259	2.31555e+06	1.06038e+06	747085	1.28578e+06	1.00763e+06	1.21165e+06	626350	1.66483e+06	1.1238e+06	1.7911e+06	1.18413e+06		High	High	High	High	High	High	High	High	High	High
		FALSE	High	[R].AEAGVPAEFSIWTR.[E]	1xTMT6plex [N-Term]		5.78671e-07	9.48527e-05	1	4	1	F7BH02	F7BH02 [2251-2264]	0	1762.93	0	720652		794374		707271		537149		512685		401115		465635		531421		472406		541012		572413			High	Not Found	High	Not Found	High	Not Found	High	Not Found	High	Not Found
		FALSE	High	[R].ATAGEAGQFHVDCSSAGSAELTIEIR.[S]	1xCarbamidomethyl [C13]; 1xPhospho [S14]; 1xTMT6plex [N-Term]	F7BH02 1xPhospho [S1186]	1.13821e-05	9.48527e-05	1	4	1	F7BH02	F7BH02 [1173-1198]	0	2986.38	0			32689		27057.6		29042.3		19859.8		16373.5		25985.4		19138.2		26803.2		28136.5		15990.1			Not Found	Not Found	High	Not Found	High	Not Found	High	Not Found	High	Not Found
		FALSE	High	[K].ASGPGLNTTGVPASLPVEFTIDAK.[D]	1xTMT6plex [K24]; 1xTMT6plex [N-Term]		1.02199e-06	9.48527e-05	1	4	1	F7BH02	F7BH02 [1550-1573]	0	2800.55	0	1.21665e+06		1.76541e+06		1.28583e+06		1.03998e+06		1.13215e+06		667431		804253		800022		804735		966968		941715			High	Not Found	High	Not Found	High	Not Found	High	Not Found	High	Not Found
		FALSE	High	[R].ALTQTGGPHVK.[A]	1xTMT6plex [K11]; 1xTMT6plex [N-Term]		5.95328e-08	9.48527e-05	1	4	12	F7BH02	F7BH02 [1284-1294]	0	1566.94	0	1.33312e+07	1.20321e+07	2.02115e+07	1.82232e+07	1.38535e+07	7.60202e+06	9.8656e+06	1.22302e+07	1.0449e+07	9.41539e+06	3.97438e+06	1.27211e+07	6.02762e+06	6.75837e+06	8.46791e+06	9.61131e+06	6.64204e+06	5.78494e+06	8.82471e+06	1.01687e+07	7.01016e+06	8.59381e+06		High	High	High	High	High	High	High	High	High	High
		FALSE	High	[R].ANLPQSFQVDTSK.[A]	1xPhospho [S/T]; 1xTMT6plex [K13]; 1xTMT6plex [N-Term]	F7BH02 1xPhospho [S/T]	0.000562935	9.48527e-05	1	4	13	F7BH02	F7BH02 [1465-1477]	0	1973.01	0	978128	3.05342e+06	1.32456e+06	3.79077e+06	1.05948e+06	1.97019e+06	1.06895e+06	2.24665e+06	1.00317e+06	2.01154e+06	638843	2.36116e+06	1.11146e+06	1.35241e+06	1.28814e+06	1.58598e+06	1.12012e+06	1.19957e+06	935120	2.31414e+06	957304	2.29501e+06		High	High	High	High	High	High	High	High	High	High
		FALSE	High	[R].ANLPQSFQVDTSK.[A]	1xTMT6plex [K13]; 1xTMT6plex [N-Term]		1.34396e-07	9.48527e-05	1	4	15	F7BH02	F7BH02 [1465-1477]	0	1893.05	0	1.10146e+07	6.17216e+06	1.68714e+07	8.81834e+06	1.33758e+07	4.19148e+06	1.00302e+07	4.98916e+06	9.79563e+06	4.3397e+06	5.34493e+06	4.85003e+06	6.1132e+06	2.67253e+06	6.47718e+06	3.3582e+06	6.37638e+06	2.42271e+06	8.03462e+06	5.26319e+06	7.84733e+06	5.23582e+06		High	High	High	High	High	High	High	High	High	High
		FALSE	High	[K].FNGTHIPGSPFK.[I]	1xTMT6plex [K12]; 1xTMT6plex [N-Term]		0.000510807	9.48527e-05	1	4	2	F7BH02	F7BH02 [2406-2417]	0	1759.99	0	3.30447e+06	242416	6.84715e+06	361881	4.56391e+06	199641	3.82013e+06	324873	3.60126e+06	374397	1.89581e+06	375827	2.54867e+06	357573	2.86416e+06	429114	2.6518e+06	281161	3.2543e+06	325682	3.55753e+06	336704		High	High	High	High	High	High	High	High	High	High
		FALSE	High	[K].FADQHVPGSPFSVK.[V]	1xTMT6plex [K14]; 1xTMT6plex [N-Term]		7.63624e-05	9.48527e-05	1	3	3	F7BH02	F7BH02 [2120-2133]	0	1974.08	0	1.57228e+06	8.0974e+06	2.24532e+06	7.11379e+06	1.81905e+06	6.00104e+06	1.95967e+06	8.38815e+06	1.63469e+06	8.10385e+06	1.29928e+06	9.20458e+06	1.41769e+06	5.50472e+06	2.37386e+06	7.15006e+06	1.69107e+06	5.5128e+06	1.56065e+06	6.59846e+06	1.58298e+06	6.99181e+06		High	High	High	High	High	High	High	High	High	High
		FALSE	High	[K].IECDDKGDGSCDVR.[Y]	2xCarbamidomethyl [C3; C11]; 1xPhospho [S10]; 1xTMT6plex [K6]; 1xTMT6plex [N-Term]	A0A3Q2GSY3 1xPhospho [S802]; F7BH02 1xPhospho [S630]	0.000806207	0.000266709	2	9	3	A0A3Q2GSY3; F7BH02	A0A3Q2GSY3 [793-806]; F7BH02 [621-634]	1	2163.95	0	451974	762160	1.03393e+06	1.3664e+06	726825	656746	634811	836729	411961	651118	249282	1.17119e+06	382833	429537	299308	581742	276016	387044	377626	593517	460176	791722	Shared	High	High	High	High	High	High	High	High	High	High
		FALSE	High	[R].ANLPQSFQVDTSK.[A]	2xPhospho [T11; S12]; 1xTMT6plex [K13]; 1xTMT6plex [N-Term]	F7BH02 2xPhospho [T1475; S1476]	0.000696971	0.000266709	1	4	4	F7BH02	F7BH02 [1465-1477]	0	2052.98	0	605416	951188	1.01903e+06	1.22133e+06	758567	601785	484194	637917	434802	538132	194392	759582	294910	392919	350250	423304	322035	336775	391351	742998	413959	738044		High	High	High	High	High	High	High	High	High	High
		FALSE	High	[R].LSPFMADIR.[E]	1xTMT6plex [N-Term]		0.000731627	0.000266709	1	4	8	F7BH02	F7BH02 [656-664]	0	1278.71	0	2.80811e+07	6.29166e+06	4.62611e+07	5.88517e+06	2.98773e+07	4.18074e+06	2.6929e+07	6.395e+06	2.71741e+07	6.18315e+06	1.52445e+07	7.17637e+06	1.87794e+07	3.57239e+06	2.24903e+07	5.3224e+06	1.99862e+07	3.48704e+06	2.33953e+07	5.05275e+06	2.23138e+07	4.90327e+06		High	High	High	High	High	High	High	High	High	High
		FALSE	High	[K].RIANLQTDLSDGLR.[L]	1xTMT6plex [N-Term]		0.00107918	0.000397416	1	4	1	F7BH02	F7BH02 [63-76]	1	1801.01	0	410528		524688		517238		537892		586203		392770		652561		685937		701731		488103		590568			High	Not Found	High	Not Found	High	Not Found	High	Not Found	High	Not Found
		FALSE	High	[R].VNVGAGSHPNKVK.[V]	1xPhospho [S7]; 2xTMT6plex [K11; K13]; 1xTMT6plex [N-Term]	F7BH02 1xPhospho [S767]	0.00127376	0.000397416	1	4	1	F7BH02	F7BH02 [761-773]	1	2074.18	0	616971		1.21745e+06		905452		538561		475164		218095		375705		408508		439538		400292		441280			High	Not Found	High	Not Found	High	Not Found	High	Not Found	High	Not Found
		FALSE	High	[K].GEITGEVR.[M]	1xTMT6plex [N-Term]		0.00164325	0.000446755	2	9	24	A0A3Q2GSY3; F7BH02	A0A3Q2GSY3 [1959-1966]; F7BH02 [1802-1809]	0	1089.61	0	5.57441e+06	1.6024e+06	7.77921e+06	1.79909e+06	5.63663e+06	1.06223e+06	6.60712e+06	2.20983e+06	6.96906e+06	2.45911e+06	3.09931e+06	3.62063e+06	3.84873e+06	1.21968e+06	5.7518e+06	1.3344e+06	4.19443e+06	1.13225e+06	5.09798e+06	1.67665e+06	4.74592e+06	1.64526e+06	Shared	High	High	High	High	High	High	High	High	High	High
		FALSE	High	[R].YAPSEAGLHEMDIR.[Y]	1xTMT6plex [N-Term]		0.00151169	0.000446755	1	4	1	F7BH02	F7BH02 [1832-1845]	0	1817.91	0																							No Quan Values	Not Found	High	Not Found	High	Not Found	High	Not Found	High	Not Found	High
		FALSE	High	[K].VLPTHDASK.[V]	1xTMT6plex [K9]; 1xTMT6plex [N-Term]		0.00145357	0.000446755	1	4	14	F7BH02	F7BH02 [1539-1547]	0	1425.85	0	3.45932e+06	1.65034e+06	4.49599e+06	1.89225e+06	3.83799e+06	1.06941e+06	3.22557e+06	1.54976e+06	3.05638e+06	1.51961e+06	1.80732e+06	1.88175e+06	2.35183e+06	1.17252e+06	2.7596e+06	1.66647e+06	2.37713e+06	922809	2.72548e+06	1.40417e+06	2.55679e+06	1.27974e+06		High	High	High	High	High	High	High	High	High	High
		FALSE	High	[R].VHGPGIQSGTTNKPNK.[F]	2xTMT6plex [K13; K16]; 1xTMT6plex [N-Term]		0.00161127	0.000446755	1	4	1	F7BH02	F7BH02 [1360-1375]	0	2322.35	0	237293		237745		206416		207248		199863		198257		141036		258314		181110		290865		289868			High	Not Found	High	Not Found	High	Not Found	High	Not Found	High	Not Found
		FALSE	High	[K].IQQNTFTR.[W]	1xTMT6plex [N-Term]		0.0016192	0.000446755	3	12	22	A0A3Q2GSY3; F7BH02; A0A5F5PVA4	A0A3Q2GSY3 [214-221]; F7BH02 [44-51]; A0A5F5PVA4 [17-24]	0	1236.69	0	3.35438e+07	1.92369e+07	7.62043e+07	2.62682e+07	4.7061e+07	1.48221e+07	4.07997e+07	2.599e+07	4.09451e+07	2.51619e+07	2.62636e+07	3.65736e+07	2.18005e+07	1.06406e+07	2.64552e+07	1.19866e+07	2.44982e+07	9.12873e+06	3.50617e+07	1.98573e+07	3.4299e+07	1.97132e+07	Shared	High	High	High	High	High	High	High	High	High	High
		FALSE	High	[K].KGEITGEVR.[M]	1xTMT6plex [K1]; 1xTMT6plex [N-Term]		0.00143237	0.000446755	1	4	1	F7BH02	F7BH02 [1801-1809]	1	1446.87	0	1.66055e+06		2.51741e+06		1.79647e+06		1.44272e+06		1.16118e+06		558633		812651		864291		903635		1.07444e+06		1.0575e+06			High	Not Found	High	Not Found	High	Not Found	High	Not Found	High	Not Found
		FALSE	High	[R].VTGDDSMR.[M]	1xTMT6plex [N-Term]		0.00153409	0.000446755	1	4	15	F7BH02	F7BH02 [1952-1959]	0	1109.55	0	4.65639e+06	3.26847e+06	6.55816e+06	3.52168e+06	4.46721e+06	1.96093e+06	3.33568e+06	2.66595e+06	3.52768e+06	2.52067e+06	1.84439e+06	2.92349e+06	2.6505e+06	1.31928e+06	2.85335e+06	1.5552e+06	2.94304e+06	1.19527e+06	3.10354e+06	2.56678e+06	3.12609e+06	2.39727e+06		High	High	High	High	High	High	High	High	High	High
		FALSE	High	[K].VTANNDKNR.[T]	1xTMT6plex [K7]; 1xTMT6plex [N-Term]		0.00161127	0.000446755	1	4	11	F7BH02	F7BH02 [332-340]	1	1489.85	0	5.12821e+06	379934	1.1916e+07	460439	7.80338e+06	260762	6.16124e+06	402300	5.89629e+06	459618	3.06567e+06	498013	3.19917e+06	231289	3.5159e+06	347140	3.18291e+06	239036	4.79145e+06	352086	4.99102e+06	352926		High	High	High	High	High	High	High	High	High	High
		FALSE	High	[R].AEFTVETR.[S]	1xTMT6plex [N-Term]		0.00194296	0.000508408	1	4	26	F7BH02	F7BH02 [302-309]	0	1181.64	0	7.09786e+06	1.03043e+07	1.22455e+07	1.49107e+07	8.26682e+06	6.88094e+06	6.91955e+06	1.33216e+07	6.47385e+06	1.29783e+07	3.13274e+06	1.76664e+07	4.14486e+06	6.77102e+06	4.53334e+06	9.18555e+06	3.61566e+06	5.71578e+06	5.75229e+06	1.07003e+07	5.70008e+06	9.50229e+06		High	High	High	High	High	High	High	High	High	High
		FALSE	High	[K].GAGSGELK.[V]	1xTMT6plex [K8]; 1xTMT6plex [N-Term]		0.0020823	0.000575726	2	9	4	A0A3Q2GSY3; F7BH02	A0A3Q2GSY3 [680-687]; F7BH02 [509-516]	0	1176.7	0	3.77659e+06	2.62905e+06	7.70183e+06	4.09131e+06	5.32769e+06	1.89227e+06	4.17013e+06	2.71847e+06	4.09232e+06	2.54196e+06	1.84236e+06	3.56644e+06	2.21854e+06	1.48298e+06	2.60918e+06	1.79657e+06	2.55011e+06	1.3554e+06	3.5592e+06	2.31437e+06	3.45851e+06	2.31105e+06	Shared	High	High	High	High	High	High	High	High	High	High
		FALSE	High	[K].VKVLPTHDASK.[V]	2xTMT6plex [K2; K11]; 1xTMT6plex [N-Term]		0.00236926	0.000629628	1	4	2	F7BH02	F7BH02 [1537-1547]	1	1882.17	0	949918		1.44475e+06		1.25509e+06		794372		774490		516592		718844		729996		739921		717464		985811			High	Not Found	High	Not Found	High	Not Found	High	Not Found	High	Not Found
		FALSE	High	[K].VYGPGVAK.[T]	1xTMT6plex [K8]; 1xTMT6plex [N-Term]		0.00225431	0.000629628	1	4	10	F7BH02	F7BH02 [774-781]	0	1248.77	0	4.79749e+07	7.7193e+07	9.38565e+07	1.59488e+08	5.86497e+07	7.01572e+07	4.07723e+07	1.0762e+08	4.24787e+07	9.24054e+07	1.70813e+07	1.39498e+08	2.11538e+07	4.09992e+07	2.76105e+07	4.19576e+07	2.52551e+07	4.06268e+07	3.71982e+07	8.77743e+07	3.52783e+07	8.6886e+07		High	High	High	High	High	High	High	High	High	High
		FALSE	High	[K].AEISFEDR.[K]	1xTMT6plex [N-Term]		0.00268415	0.000669205	1	4	1	F7BH02	F7BH02 [2281-2288]	0	1195.62	0	515430		683389		573732		568779		583780		329004		321182		396724		339794		418053		418750			High	Not Found	High	Not Found	High	Not Found	High	Not Found	High	Not Found
		FALSE	High	[R].TPCEEILVK.[H]	1xCarbamidomethyl [C3]; 1xTMT6plex [K9]; 1xTMT6plex [N-Term]		0.00275221	0.000669205	1	4	1	F7BH02	F7BH02 [2599-2607]	0	1546.89	0	1.02405e+06		1.55355e+06		1.06489e+06		717596		658494		415394		428496		407824		462354		591112		671833			High	Not Found	High	Not Found	High	Not Found	High	Not Found	High	Not Found
		FALSE	High	[R].ALTQTGGPHVK.[A]	1xPhospho [T]; 1xTMT6plex [K11]; 1xTMT6plex [N-Term]	F7BH02 1xPhospho [T]	0.00240492	0.000669205	1	4	9	F7BH02	F7BH02 [1284-1294]	0	1646.9	0	1.27863e+06	1.13563e+06	1.80915e+06	1.52186e+06	1.32557e+06	989781	872685	1.13482e+06	935440	1.00606e+06	499122	1.2243e+06	690642	646543	854742	971470	767448	635048	909737	1.1703e+06	841795	991441		High	High	High	High	High	High	High	High	High	High
		FALSE	High	[K].CSGPGLER.[A]	1xCarbamidomethyl [C1]; 1xTMT6plex [N-Term]		0.00307382	0.000789035	1	4	3	F7BH02	F7BH02 [1165-1172]	0	1104.57	0	3.32126e+06	771609	4.68526e+06	909694	4.11209e+06	469600	3.40361e+06	905688	3.29205e+06	820169	3.03304e+06	1.30747e+06	2.91926e+06	428480	3.34473e+06	774691	3.17144e+06	357211	2.97971e+06	537756	3.45083e+06	685279		High	High	High	High	High	High	High	High	High	High
		FALSE	High	[K].VKVLPTHDASK.[V]	1xPhospho [T6]; 2xTMT6plex [K2; K11]; 1xTMT6plex [N-Term]	F7BH02 1xPhospho [T1542]	0.00341771	0.000905122	1	4	3	F7BH02	F7BH02 [1537-1547]	1	1962.14	0	474670		541997		412577		314696		408430		159798		337883		492978		384958		410623		236647			High	High	High	High	High	High	High	High	High	High
		FALSE	High	[R].YAPSEAGLHEMDIR.[Y]	1xPhospho [S/Y]; 1xTMT6plex [N-Term]	F7BH02 1xPhospho [S/Y]	0.00443269	0.000967262	1	4	3	F7BH02	F7BH02 [1832-1845]	0	1897.87	0	937360	104631	1.3597e+06	311983	978216	100637	772954	131391	774298	156236	320936	148467	509849	56329.2	543180	63926	532143	60225.6	653987	139630	423792	102762		High	High	High	High	High	High	High	High	High	High
		FALSE	High	[K].AIVDGNLK.[L]	1xTMT6plex [K8]; 1xTMT6plex [N-Term]		0.00550745	0.000993499	3	12	1	A0A3Q2GSY3; F7BH02; A0A5F5PVA4	A0A3Q2GSY3 [298-305]; F7BH02 [128-135]; A0A5F5PVA4 [101-108]	0	1287.8	0	4.02387e+06		5.59041e+06		5.09156e+06		7.18084e+06		6.76739e+06		4.81349e+06		3.33544e+06		3.11178e+06		3.62212e+06		5.09194e+06		5.05776e+06		Shared	High	Not Found	High	Not Found	High	Not Found	High	Not Found	High	Not Found
		FALSE	High	[R].EATTEFSVDAR.[A]	1xPhospho [T/S]; 1xTMT6plex [N-Term]	F7BH02 1xPhospho [S/T]	0.00539408	0.000993499	1	4	7	F7BH02	F7BH02 [1273-1283]	0	1534.7	0	872693	846896	1.2919e+06	877696	938583	581804	825845	736092	797864	587759	477593	739118	604077	459411	841683	489185	654873	457076	684338	709377	665801	652747		High	High	High	High	High	High	High	High	High	High
		FALSE	High	[K].KRAEFTVETR.[S]	1xTMT6plex [K1]; 1xTMT6plex [N-Term]		0.00545045	0.000993499	1	4	4	F7BH02	F7BH02 [300-309]	2	1695	0	518565	1.21078e+06	802562	894791	682426	632638	403039	865797	448656	987096	278451	1.14348e+06	290963	456240	490384	1.10219e+06	421512	464358	316978	650351	415002	821622		High	High	High	High	High	High	High	High	High	High
		FALSE	High	[K].AFGPGLQGGSAGSPAR.[F]	2xPhospho [S10; S13]; 1xTMT6plex [N-Term]	F7BH02 2xPhospho [S1081; S1084]	0.00512136	0.000993499	1	3	1	F7BH02	F7BH02 [1072-1087]	0	1818.81	0	125125		241415		148178		106048		125281		52363.5		48054.3		102697		67435.6		110676		98949.6			High	Not Found	High	Not Found	High	Not Found	High	Not Found	High	Not Found
		FALSE	High	[R].SPYAVTVGQACNPGACR.[A]	2xCarbamidomethyl [C11; C16]; 1xPhospho [T/Y/S]; 1xTMT6plex [N-Term]	F7BH02 1xPhospho [T/S/Y]	0.00483818	0.000993499	1	4	5	F7BH02	F7BH02 [468-484]	0	2116.95	0	51494.2		128240		84978.8		47164.8		53171.2		33030		35306.3		32524.4		36312		25163.4	14436	58048.6			High	Not Found	High	Not Found	High	Not Found	High	Not Found	High	Not Found
		FALSE	High	[K].VTVLFAGQHIAK.[S]	1xPhospho [T2]; 1xTMT6plex [K12]; 1xTMT6plex [N-Term]	F7BH02 1xPhospho [T357]	0.00562335	0.000993499	1	4	3	F7BH02	F7BH02 [356-367]	0	1822.04	0	9.00711e+06	4.40856e+06	1.90336e+07	6.33979e+06	1.18875e+07	3.55941e+06	9.85254e+06	6.85673e+06	8.9235e+06	5.94734e+06	4.76392e+06	7.69278e+06	5.48878e+06	2.72553e+06	6.56429e+06	4.73341e+06	5.80987e+06	2.82023e+06	8.341e+06	4.74095e+06	7.15934e+06	4.48463e+06		High	High	High	High	High	High	High	High	High	High
		FALSE	High	[K].VEPSHDASK.[V]	1xTMT6plex [K9]; 1xTMT6plex [N-Term]		0.00589371	0.00104259	1	4	4	F7BH02	F7BH02 [866-874]	0	1427.79	0	312841	526701	338187	390207	374651	714651	347812	435228	347501	796868	173301	358248	254372	182166	220028	311808	279164	173821	209806	262818	208631	338364		High	High	High	High	High	High	High	High	High	High
		FALSE	High	[K].AEGPGLSR.[T]	1xTMT6plex [N-Term]		0.00809028	0.00146727	1	4	1	F7BH02	F7BH02 [877-884]	0	1015.57	0	1.141e+07		1.86283e+07		1.09746e+07		9.91597e+06		1.04591e+07		3956514		4.90792e+06		7.21652e+06		5.74094e+06		8.21093e+06		7.58241e+06			High	Not Found	High	Not Found	High	Not Found	High	Not Found	High	Not Found
		FALSE	High	[R].VKETADFK.[V]	2xTMT6plex [K2; K8]; 1xTMT6plex [N-Term]		0.00848897	0.00151241	1	4	2	F7BH02	F7BH02 [497-504]	1	1624.99	0	1.28572e+06		1.86777e+06		1.72254e+06		1.15718e+06		1.10369e+06		598048		872654		622015		837533		875703		1.15944e+06			High	Not Found	High	Not Found	High	Not Found	High	Not Found	High	Not Found
		FALSE	High	[K].SQGDASK.[V]	1xTMT6plex [K7]; 1xTMT6plex [N-Term]		0.00935084	0.00174005	1	4	3	F7BH02	F7BH02 [377-383]	0	1150.65	0	420672	827937	749178	1.83191e+06	551922	473713	172687	998054	485907	913878	178221	1.31744e+06	348243	331201	505348	488602	402319	350889	443211	721023	461211	634509		High	High	High	High	High	High	High	High	High	High
		FALSE	High	[K].LVSIDSK.[A]	1xTMT6plex [K7]; 1xTMT6plex [N-Term]		0.0101407	0.00187339	3	12	33	A0A3Q2GSY3; F7BH02; A0A5F5PVA4	A0A3Q2GSY3 [291-297]; F7BH02 [121-127]; A0A5F5PVA4 [94-100]	0	1219.77	0	5.67927e+07	6.15458e+07	1.1428e+08	9.57834e+07	7.68725e+07	4.51323e+07	7.03282e+07	1.19681e+08	6.85755e+07	9.92814e+07	4.42984e+07	1.54846e+08	3.77786e+07	3.27518e+07	4.1002e+07	4.60097e+07	4.2302e+07	2.88877e+07	5.82257e+07	6.60739e+07	5.85599e+07	5.51584e+07	Shared	High	High	High	High	High	High	High	High	High	High
		FALSE	High	[R].AVPTGDASK.[C]	1xTMT6plex [K9]; 1xTMT6plex [N-Term]		0.010591	0.00200225	1	4	2	F7BH02	F7BH02 [1636-1644]	0	1303.76	0	265982		309780		242661		178848		184030		113886		154555		152875		173629		162960		168766			High	Not Found	High	Not Found	High	Not Found	High	Not Found	High	Not Found
		FALSE	High	[R].AGGPGLER.[GA]	1xTMT6plex [N-Term]		0.0107653	0.00200225	2	7	12	F7BH02; A0A5F5PVA4	F7BH02 [2243-2250]; A0A5F5PVA4 [2229-2236]	0	985.563	0	1.95149e+07	2.82186e+07	3.06408e+07	3.30368e+07	2.19417e+07	1.76297e+07	1.47444e+07	2.69055e+07	1.63591e+07	2.17876e+07	7.64206e+06	3.23031e+07	9.00727e+06	1.01661e+07	1.15327e+07	1.08247e+07	1.00018e+07	1.06997e+07	1.31826e+07	2.24251e+07	1.36297e+07	2.19765e+07	Shared	High	High	High	High	High	High	High	High	High	High
		FALSE	High	[K].VSGLGEK.[V]	1xTMT6plex [K7]; 1xTMT6plex [N-Term]		0.0111233	0.0020964	1	4	8	F7BH02	F7BH02 [976-982]	0	1147.71	0	2.89181e+06	2.46676e+06	4.29892e+06	2.92688e+06	3.48251e+06	1.39338e+06	2.94838e+06	2.32424e+06	2.8659e+06	2.30479e+06	1.48206e+06	2.75171e+06	2.13835e+06	1.85676e+06	1.99093e+06	2.91347e+06	2.20601e+06	1.75452e+06	2.22633e+06	1.90176e+06	2.64048e+06	1.99688e+06		High	High	High	High	High	High	High	High	High	High
		FALSE	High	[R].LSPFMADIR.[E]	1xOxidation [M5]; 1xTMT6plex [N-Term]		0.0126888	0.00233517	1	4	2	F7BH02	F7BH02 [656-664]	0	1294.7	0	1.89285e+06	6.56746e+06	2.83646e+06	6.98366e+06	2.60142e+06	4.64314e+06	2.04496e+06	6.54446e+06	2.14224e+06	6.2354e+06	1.32515e+06	1.00868e+07	1.45794e+06	4.97137e+06	1.77139e+06	5.77558e+06	1.60712e+06	4.1802e+06	1.70101e+06	6.32871e+06	1.75951e+06	6.28716e+06		High	High	High	High	High	High	High	High	High	High
		FALSE	High	[K].KIQQNTFTR.[W]	1xTMT6plex [K1]; 1xTMT6plex [N-Term]		0.013189	0.00247227	3	12	5	A0A3Q2GSY3; F7BH02; A0A5F5PVA4	A0A3Q2GSY3 [213-221]; F7BH02 [43-51]; A0A5F5PVA4 [16-24]	1	1593.95	0	1.31394e+06	308350	1.89524e+06	386070	1.51694e+06	302069	1.57875e+06	555851	1.69995e+06	562316	1.1376e+06	543149	1.04699e+06	253331	1.17861e+06	443839	1.08245e+06	258082	1.26638e+06	369627	1.24139e+06	361819	Shared	High	High	High	High	High	High	High	High	High	High
		FALSE	High	[K].AFGPGLQGGSAGSPAR.[F]	1xPhospho [S]; 1xTMT6plex [N-Term]	F7BH02 1xPhospho [S]	0.0214267	0.00373623	1	3	6	F7BH02	F7BH02 [1072-1087]	0	1738.85	0	364327	672800	610322	819188	436899	457827	325293	973631	339924	855938	143644	1.23013e+06	192317	330815	281483	554639	212048	295325	303823	676664	279109	603927		High	High	High	High	High	High	High	High	High	High
		FALSE	High	[K].GKLDVQFSGLAK.[G]	1xPhospho [S8]; 2xTMT6plex [K2; K12]; 1xTMT6plex [N-Term]	F7BH02 1xPhospho [S912]	0.0219265	0.00376408	1	4	1	F7BH02	F7BH02 [905-916]	1	2030.17	0	7.05047e+06		1.18669e+07		8.53054e+06		7.85438e+06		7.22806e+06		4715773		5.93574e+06		6.53011e+06		5.87698e+06		7.04563e+06		7.06831e+06			High	Not Found	High	Not Found	High	Not Found	High	Not Found	High	Not Found
		FALSE	High	[K].YGGQPVPNFPSK.[L]	1xPhospho [S11]; 1xTMT6plex [K12]; 1xTMT6plex [N-Term]	F7BH02 1xPhospho [S1245]	0.0278406	0.00443793	1	4	4	F7BH02	F7BH02 [1235-1246]	0	1828.94	0	1.33169e+06	728329	2.13052e+06	1.4184e+06	1.69521e+06	701943	1.43833e+06	1.18799e+06	1.40417e+06	1.01702e+06	831271	1.62238e+06	1.09899e+06	436355	1.17379e+06	609574	1.17756e+06	466977	1.14607e+06	803008	1.16562e+06	817974		High	High	High	High	High	High	High	High	High	High
		FALSE	High	[K].SSFTVDCSK.[A]	1xCarbamidomethyl [C7]; 1xPhospho [T/S]; 1xTMT6plex [K9]; 1xTMT6plex [N-Term]	F7BH02 1xPhospho [T/S]	0.0361445	0.00541193	1	4	5	F7BH02	F7BH02 [2576-2584]	0	1568.74	0		286275		314728		169523		253000		240421		315933		89610.7		71369.7		82707.6		156549		216531		Not Found	High	Not Found	High	Not Found	High	Not Found	High	Not Found	High
		FALSE	High	[K].VEPSHDASK.[V]	1xPhospho [S]; 1xTMT6plex [K9]; 1xTMT6plex [N-Term]	F7BH02 1xPhospho [S]	0.0372438	0.0054575	1	4	5	F7BH02	F7BH02 [866-874]	0	1507.76	0	133425	754802	258664	1.10992e+06	192872	497304	150642	807603	130879	868394	69488.4	1.05123e+06	87764.3	364440	85003.3	446291	104185	334605	95522.4	648934	106876	610013		High	High	High	High	High	High	High	High	High	High
		FALSE	High	[K].GDGSCDVR.[Y]	1xCarbamidomethyl [C5]; 1xTMT6plex [N-Term]		0.0465646	0.00662205	2	9	1	A0A3Q2GSY3; F7BH02	A0A3Q2GSY3 [799-806]; F7BH02 [627-634]	0	1094.51	0	160112		215202		148191		128100		137932		64976.7		77359.3		125485		89185.2		163081		114554		Shared	High	Not Found	High	Not Found	High	Not Found	High	Not Found	High	Not Found
		FALSE	High	[R].LYSVSYLLK.[D]	1xPhospho [S/Y]; 1xTMT6plex [K9]; 1xTMT6plex [N-Term]	F7BH02 1xPhospho [Y/S]	0.0519549	0.00752086	1	4	4	F7BH02	F7BH02 [2613-2621]	0	1623.92	0																							No Quan Values	High	Not Found	High	Not Found	High	Not Found	High	Not Found	High	Not Found
		FALSE	High	[K].SPFSVGVSPSLDLSK.[I]	3xPhospho [S8; S10; S14]; 1xTMT6plex [K15]; 1xTMT6plex [N-Term]	F7BH02 3xPhospho [S966; S968; S972]	0.0525926	0.00758265	1	4	1	F7BH02	F7BH02 [959-973]	0	2218.03	0		60822		56210.2		33617.7		78963.3		61056.8		48881.5		30285.2		62298.6		29355.1		46214.9		45025.7		Not Found	High	Not Found	High	Not Found	High	Not Found	High	Not Found	High
		FALSE	High	[R].VTGDDSMR.[M]	1xOxidation [M7]; 1xTMT6plex [N-Term]		0.0597968	0.00814887	1	4	1	F7BH02	F7BH02 [1952-1959]	0	1125.54	0	670298		877365		746688		349972		454936		295107		234766		299181		331334		386066		354949			High	Not Found	High	Not Found	High	Not Found	High	Not Found	High	Not Found
		FALSE	High	[K].VLPTHDASK.[V]	1xPhospho [T4]; 1xTMT6plex [K9]; 1xTMT6plex [N-Term]	F7BH02 1xPhospho [T1542]	0.0631873	0.00864535	1	4	1	F7BH02	F7BH02 [1539-1547]	0	1505.81	0																							No Quan Values	High	Not Found	High	Not Found	High	Not Found	High	Not Found	High	Not Found
		FALSE	High	[K].VTAQGPGLEPSGNIANK.[T]	2xPhospho [T2; S11]; 1xTMT6plex [K17]; 1xTMT6plex [N-Term]	F7BH02 2xPhospho [T385; S394]	0.071003	0.00936671	1	4	1	F7BH02	F7BH02 [384-400]	0	2271.12	0	27773.9		57808.5		38810.7		32634.7		28988.4		18340		21667.4		32180		25271.9		22444.6		25699			High	Not Found	High	Not Found	High	Not Found	High	Not Found	High	Not Found
FALSE	254	8	75	75	1568	[Master Protein] Fibronectin OS=Equus caballus OX=9796 GN=FN1 PE=4 SV=2	High	High	High	High	High	High	High	High	High	High	High	High	High	High	High	High	High	High	High	High	High	High
	Checked	Protein FDR Confidence: Combined	Master	Accession	Description	Exp. q-value: Combined	Sum PEP Score	Coverage [%]	# Peptides	# PSMs	# Unique Peptides	# Protein Groups	# AAs	MW [kDa]	calc. pI	Score Sequest HT: Sequest HT	# Peptides (by Search Engine): Sequest HT	# Razor Peptides	Abundances (Grouped): F1, 126, SM_37, Sample	Abundances (Grouped): F2, 126, SM_42, Sample	Abundances (Grouped): F1, 127N, SM_37, Sample	Abundances (Grouped): F2, 127N, SM_42, Sample	Abundances (Grouped): F1, 127C, SM_37, Sample	Abundances (Grouped): F2, 127C, SM_42, Sample	Abundances (Grouped): F1, 128N, OM_37, Sample	Abundances (Grouped): F2, 128N, OM_42, Sample	Abundances (Grouped): F1, 128C, OM_37, Sample	Abundances (Grouped): F2, 128C, OM_42, Sample	Abundances (Grouped): F1, 129N, OM_37, Sample	Abundances (Grouped): F2, 129N, OM_42, Sample	Abundances (Grouped): F1, 129C, AD_37, Sample	Abundances (Grouped): F2, 129C, AD_42, Sample	Abundances (Grouped): F1, 130N, AD_37, Sample	Abundances (Grouped): F2, 130N, AD_42, Sample	Abundances (Grouped): F1, 130C, AD_37, Sample	Abundances (Grouped): F2, 130C, AD_42, Sample	Abundances (Grouped): F1, 131N, Pool, Control	Abundances (Grouped): F2, 131N, Pool, Control	Abundances (Grouped): F1, 131C, Pool, Control	Abundances (Grouped): F2, 131C, Pool, Control	Found in Sample: [S1] F1: 126, Sample, SM_37	Found in Sample: [S12] F2: 126, Sample, SM_42	Found in Sample: [S2] F1: 127N, Sample, SM_37	Found in Sample: [S13] F2: 127N, Sample, SM_42	Found in Sample: [S3] F1: 127C, Sample, SM_37	Found in Sample: [S14] F2: 127C, Sample, SM_42	Found in Sample: [S4] F1: 128N, Sample, OM_37	Found in Sample: [S15] F2: 128N, Sample, OM_42	Found in Sample: [S5] F1: 128C, Sample, OM_37
	FALSE	High	Master Protein	F7CS60	Fibronectin OS=Equus caballus OX=9796 GN=FN1 PE=4 SV=2	0	522.759	33	75	1568	75	1	2477	272	5.6	3872.55	75	0	1.33831e+09	1.18093e+09	1.2898e+09	1.21379e+09	9.14933e+08	1.07299e+09	3.85992e+08	4.20427e+08	3.9141e+08	5.41814e+08	3.75822e+08	4.01195e+08	2.38516e+09	4.28352e+08	2.36817e+09	5.17488e+08	2.08954e+09	3.50419e+08	1.13159e+09	8.10846e+08	1.11906e+09	8.20578e+08	High	High	High	High	High	High	High	High	High
		Checked	Confidence	Annotated Sequence	Modifications	Modifications in Master Proteins	Qvality PEP	Qvality q-value	# Protein Groups	# Proteins	# PSMs	Master Protein Accessions	Positions in Master Proteins	# Missed Cleavages	Theo. MH+ [Da]	# Razor Quan Results	Abundances (Grouped): F1, 126, SM_37, Sample	Abundances (Grouped): F2, 126, SM_42, Sample	Abundances (Grouped): F1, 127N, SM_37, Sample	Abundances (Grouped): F2, 127N, SM_42, Sample	Abundances (Grouped): F1, 127C, SM_37, Sample	Abundances (Grouped): F2, 127C, SM_42, Sample	Abundances (Grouped): F1, 128N, OM_37, Sample	Abundances (Grouped): F2, 128N, OM_42, Sample	Abundances (Grouped): F1, 128C, OM_37, Sample	Abundances (Grouped): F2, 128C, OM_42, Sample	Abundances (Grouped): F1, 129N, OM_37, Sample	Abundances (Grouped): F2, 129N, OM_42, Sample	Abundances (Grouped): F1, 129C, AD_37, Sample	Abundances (Grouped): F2, 129C, AD_42, Sample	Abundances (Grouped): F1, 130N, AD_37, Sample	Abundances (Grouped): F2, 130N, AD_42, Sample	Abundances (Grouped): F1, 130C, AD_37, Sample	Abundances (Grouped): F2, 130C, AD_42, Sample	Abundances (Grouped): F1, 131N, Pool, Control	Abundances (Grouped): F2, 131N, Pool, Control	Abundances (Grouped): F1, 131C, Pool, Control	Abundances (Grouped): F2, 131C, Pool, Control	Quan Info	Found in Sample: [S1] F1: 126, Sample, SM_37	Found in Sample: [S12] F2: 126, Sample, SM_42	Found in Sample: [S2] F1: 127N, Sample, SM_37	Found in Sample: [S13] F2: 127N, Sample, SM_42	Found in Sample: [S3] F1: 127C, Sample, SM_37	Found in Sample: [S14] F2: 127C, Sample, SM_42	Found in Sample: [S4] F1: 128N, Sample, OM_37	Found in Sample: [S15] F2: 128N, Sample, OM_42	Found in Sample: [S5] F1: 128C, Sample, OM_37	Found in Sample: [S16] F2: 128C, Sample, OM_42
		FALSE	High	[R].TYLGNALVCTCYGGSR.[G]	2xCarbamidomethyl [C9; C11]; 1xTMT6plex [N-Term]		2.27123e-08	0	1	6	19	F7CS60	F7CS60 [68-83]	0	2020.98	0	1.52948e+07	4.53229e+07	1.5504e+07	5.25743e+07	1.33037e+07	4.8734e+07	9.26036e+06	1.45674e+07	9.06256e+06	2.32089e+07	7.84496e+06	8.94492e+06	2.39771e+07	1.85701e+07	2.43968e+07	1.72909e+07	2.25214e+07	1.43252e+07	1.52241e+07	3.32448e+07	1.44545e+07	3.26423e+07		High	High	High	High	High	High	High	High	High	High
		FALSE	High	[R].NTFAEVTGLSPGVTYHFK.[I]	1xPhospho [T/S]; 1xTMT6plex [K18]; 1xTMT6plex [N-Term]	F7CS60 1xPhospho [T/S]	8.09971e-09	0	1	6	9	F7CS60	F7CS60 [959-976]	0	2506.28	0	3.12896e+06	897374	3.35609e+06	982983	2.65752e+06	873132	1.67762e+06	962909	1.55209e+06	996034	1.4741e+06	923419	5.57441e+06	517652	4.15707e+06	832561	4.82083e+06	459733	2.68747e+06	754525	3.0016e+06	789684		High	High	High	High	High	High	High	High	High	High
		FALSE	High	[R].NTFAEVTGLSPGVTYHFK.[I]	1xTMT6plex [K18]; 1xTMT6plex [N-Term]		1.16143e-10	0	1	6	29	F7CS60	F7CS60 [959-976]	0	2426.31	0	4.33744e+07	6.45565e+07	4.75977e+07	6.67509e+07	3.84726e+07	6.23703e+07	3.00983e+07	3.33825e+07	2.97694e+07	4.11942e+07	26754428	3.24093e+07	7.39541e+07	3.03864e+07	5.61651e+07	3.41855e+07	6.13931e+07	2.77121e+07	4.48793e+07	4.17289e+07	4.78772e+07	4.92225e+07		High	High	High	High	High	High	High	High	High	High
		FALSE	High	[K-].EYLGAICSCTCFGGQR.[G]	3xCarbamidomethyl [C7; C9; C11]; 1xTMT6plex [N-Term]		6.1221e-10	0	1	7	11	F7CS60	F7CS60 [2402-2417]	0	2107.96	0	6.16266e+06	2.1486e+07	6.03147e+06	2.36992e+07	5.01173e+06	2.05162e+07	3.29168e+06	7.42779e+06	3.34338e+06	9.74647e+06	3.13053e+06	6.79194e+06	9.733e+06	1.03258e+07	1.39467e+07	1.10109e+07	9.49735e+06	9.05083e+06	6.30337e+06	1.8618e+07	6.03263e+06	1.70577e+07		High	High	High	High	High	High	High	High	High	High
		FALSE	High	[R].VPGTSASATLTGLTR.[G]	1xTMT6plex [N-Term]		6.36569e-09	0	1	6	39	F7CS60	F7CS60 [2241-2255]	0	1660.94	0	5.25868e+06	4.57553e+07	5.72507e+06	4.78742e+07	5.0818e+06	3.97779e+07	4.09181e+06	2.1996e+07	4.18881e+06	2.63934e+07	3.15726e+06	2.22631e+07	7.61327e+06	1.74594e+07	9.17011e+06	2.41755e+07	7.45547e+06	1.51934e+07	5.40394e+06	3.36032e+07	5.35767e+06	3.24302e+07		High	High	High	High	High	High	High	High	High	High
		FALSE	High	[K].GLRPGVVYEGQLISVQHYGHK.[E]	1xPhospho [S/Y]; 1xTMT6plex [K21]; 1xTMT6plex [N-Term]	F7CS60 1xPhospho [S/Y]	2.93199e-08	0	1	6	9	F7CS60	F7CS60 [670-690]	0	2875.54	0	6.8536e+06	7.3527e+06	6.04299e+06	1.02922e+07	4.51557e+06	5.62449e+06	2.55808e+06	4.27359e+06	2.28645e+06	4.23082e+06	2.17409e+06	3.78631e+06	8.50003e+06	2.84938e+06	1.38161e+07	3.81982e+06	9.16085e+06	2.37705e+06	5.58492e+06	6.90465e+06	3.69534e+06	4.47848e+06		High	High	High	High	High	High	High	High	High	High
		FALSE	High	[K].DTLTSRPAQGIVTTLENVSPPRR.[A]	1xTMT6plex [N-Term]		1.58093e-10	0	1	7	2	F7CS60	F7CS60 [1888-1910]	1	2737.52	0	7.76554e+06		8.65438e+06		7.32145e+06		6.73979e+06		6.48473e+06		5515387		1.09727e+07		1.08895e+07		1.04421e+07		7.73763e+06		7.89499e+06			High	Not Found	High	Not Found	High	Not Found	High	Not Found	High	Not Found
		FALSE	High	[K].CDPIDQCQDSETR.[T]	2xCarbamidomethyl [C1; C7]; 1xTMT6plex [N-Term]		4.20821e-08	0	1	6	17	F7CS60	F7CS60 [555-567]	0	1852.8	0	2.01512e+06	7.1117e+06	2.17562e+06	9.05378e+06	1.79897e+06	6.36844e+06	366740	1.6437e+06	298319	2.20121e+06	380678	1.11276e+06	4.08972e+06	1.65417e+06	2.5932e+06	1.82914e+06	3.16509e+06	1.19089e+06	1.51486e+06	3.13306e+06	2.41643e+06	4.88739e+06		High	High	High	High	High	High	High	High	High	High
		FALSE	High	[K].STATISGLKPGVDYTITVYAVTGR.[G]	1xTMT6plex [K9]; 1xTMT6plex [N-Term]		1.33497e-11	0	1	6	2	F7CS60	F7CS60 [1592-1615]	0	2928.64	0	2.79585e+06		2.49639e+06		1.71881e+06		790602		791973		822786		4.55412e+06		4.42205e+06		4.08594e+06		2.18369e+06		2.12056e+06			High	Not Found	High	Not Found	High	Not Found	High	Not Found	High	Not Found
		FALSE	High	[R].SLQPGSEYTVTLVAVK.[G]	1xTMT6plex [K16]; 1xTMT6plex [N-Term]		9.49558e-09	0	1	6	21	F7CS60	F7CS60 [1055-1070]	0	2150.25	0	8.34176e+07	2.62609e+07	7.16542e+07	3.23632e+07	5.39249e+07	2.57696e+07	2.7928e+07	3.57483e+07	2.58469e+07	3.45652e+07	2.36765e+07	5.19026e+07	1.12074e+08	1.46071e+07	1.08214e+08	2.21147e+07	8.47658e+07	1.3294e+07	6.32222e+07	2.80828e+07	5.72112e+07	2.70891e+07		High	High	High	High	High	High	High	High	High	High
		FALSE	High	[K].YSFCTDSAVLVQTR.[G]	1xCarbamidomethyl [C4]; 1xTMT6plex [N-Term]		3.16695e-08	0	1	6	26	F7CS60	F7CS60 [398-411]	0	1875.95	0	3.29843e+06	8.51063e+06	3.43261e+06	9.28878e+06	2.96071e+06	7.56308e+06	1.68865e+06	4.81227e+06	1.63017e+06	5.42942e+06	1.57153e+06	4.48814e+06	4.3945e+06	3.96208e+06	4.46709e+06	5.75716e+06	4.37325e+06	3.82778e+06	2.85816e+06	5.66119e+06	2.93874e+06	5.49343e+06		High	High	High	High	High	High	High	High	High	High
		FALSE	High	[R].ITYGETGGNSPVQEFTVPGSK.[S]	1xTMT6plex [K21]; 1xTMT6plex [N-Term]		9.95957e-10	0	1	6	7	F7CS60	F7CS60 [1571-1591]	0	2626.38	0	871460	2.39841e+06	824198	2.995e+06	667989	2.42785e+06	314829	1.11041e+06	316853	1.50905e+06	310681	911612	1.93778e+06	1.28297e+06	2.14991e+06	1.42791e+06	1.78196e+06	1.01304e+06	924669	2.02834e+06	835801	1.81459e+06		High	High	High	High	High	High	High	High	High	High
		FALSE	High	[R].GATYNIIVEALKDQK.[R]	2xTMT6plex [K12; K15]; 1xTMT6plex [N-Term]		1.0056e-09	0	1	6	11	F7CS60	F7CS60 [2256-2270]	1	2350.39	0	4.44495e+07	4.76055e+07	5.08081e+07	5.02627e+07	3.52048e+07	4.25088e+07	1.03537e+07	1.44649e+07	9.88202e+06	2.0628e+07	9.10581e+06	1.03653e+07	1.06249e+08	1.46433e+07	6.76295e+07	1.41955e+07	7.75982e+07	1.04574e+07	4.07147e+07	2.94845e+07	4.39391e+07	3.26617e+07		High	High	High	High	High	High	High	High	High	High
		FALSE	High	[K].LSCQCLGFGSGHFR.[C]	2xCarbamidomethyl [C3; C5]; 1xTMT6plex [N-Term]		1.39611e-08	0	1	5	27	F7CS60	F7CS60 [2322-2335]	0	1854.89	0	1.39958e+07	1.67767e+07	1.39684e+07	1.49896e+07	1.31303e+07	1.37031e+07	1.00722e+07	1.55124e+07	9.37822e+06	1.67731e+07	8.39162e+06	1.5478e+07	1.63033e+07	1.22502e+07	1.88095e+07	1.73329e+07	1.59034e+07	1.24004e+07	1.23219e+07	1.59152e+07	1.14063e+07	1.45866e+07		High	High	High	High	High	High	High	High	High	High
		FALSE	High	[R].ITYGETGGNSPVQEFTVPGSK.[S]	1xPhospho [T16]; 1xTMT6plex [K21]; 1xTMT6plex [N-Term]	F7CS60 1xPhospho [T1586]	7.32374e-08	9.48527e-05	1	6	6	F7CS60	F7CS60 [1571-1591]	0	2706.34	0	283490	359780	269662	350636	210325	292728	120077	144449	100349	172058	103128	136518	315124	173632	381801	314530	322080	128405	212075	268035	195917	244781		High	High	High	High	High	High	High	High	High	High
		FALSE	High	[K].LGVRPSQGGEAPR.[E]	1xTMT6plex [N-Term]		4.2182e-05	9.48527e-05	1	6	66	F7CS60	F7CS60 [1117-1129]	0	1552.88	0	4.66833e+07	3.09989e+07	4.23378e+07	3.01491e+07	3.39889e+07	2.53984e+07	1.95957e+07	1.03022e+07	1.80855e+07	1.2831e+07	2.01297e+07	1.03085e+07	8.31818e+07	1.15059e+07	9.46182e+07	1.61312e+07	7.41478e+07	9.27726e+06	4.0702e+07	2.13325e+07	4.14729e+07	2.08907e+07		High	High	High	High	High	High	High	High	High	High
		FALSE	High	[K].LSCQCLGFGSGHFR.[C]	2xCarbamidomethyl [C3; C5]; 1xPhospho [S]; 1xTMT6plex [N-Term]	F7CS60 1xPhospho [S]	0.000560207	9.48527e-05	1	5	5	F7CS60	F7CS60 [2322-2335]	0	1934.86	0	9.46318e+06	8.04918e+06	1.06407e+07	7.11571e+06	6.99735e+06	5.88571e+06	4.29021e+06	2.12843e+06	3.61031e+06	2.33833e+06	2.71695e+06	2.52755e+06	1.51779e+07	2.27962e+06	2.01269e+07	5.7499e+06	1.47891e+07	1.69557e+06	9.33985e+06	5.14226e+06	6.52248e+06	3.34354e+06		High	High	High	High	High	High	High	High	High	High
		FALSE	High	[K].ITIMWTPPESAVTGYR.[V]	1xTMT6plex [N-Term]		1.78817e-06	9.48527e-05	1	6	4	F7CS60	F7CS60 [923-938]	0	2051.08	0	3.44669e+06	1.01888e+07	3.02889e+06	2.22487e+06	2.90416e+06	3.01177e+06	2.75553e+06	2.33536e+06	2.63181e+06	2.97119e+06	2.39975e+06	1.97844e+06	3.92743e+06	1.53108e+06	4.41125e+06	3.11374e+06	3.79403e+06	2.02832e+06	3.11596e+06	2.22684e+06	3.1691e+06	1.92508e+06		High	High	High	High	High	High	High	High	High	High
		FALSE	High	[K].GLRPGVVYEGQLISVQHYGHK.[E]	1xTMT6plex [K21]; 1xTMT6plex [N-Term]		4.98121e-08	9.48527e-05	1	6	9	F7CS60	F7CS60 [670-690]	0	2795.57	0	1.83944e+06	3.44992e+06	1.7305e+06	3.46471e+06	1.53384e+06	2.74559e+06	1.38917e+06	2.96504e+06	1.326e+06	3.16154e+06	1.15856e+06	3.24227e+06	2.43364e+06	1.93923e+06	3.25257e+06	2.59042e+06	2.47711e+06	1.75303e+06	1.80867e+06	2.93481e+06	1.60244e+06	2.58864e+06		High	High	High	High	High	High	High	High	High	High
		FALSE	High	[R].GNLLQCICTGNGR.[G]	2xCarbamidomethyl [C6; C8]; 1xTMT6plex [N-Term]		8.0957e-05	9.48527e-05	1	6	5	F7CS60	F7CS60 [253-265]	0	1691.85	0	773693	889575	708328	823472	652471	774958	660714	906240	675517	1.01135e+06	592111	1.28395e+06	1.00476e+06	601623	1.55679e+06	895660	1.17233e+06	583608	873428	902728	811702	916838		High	High	High	High	High	High	High	High	High	High
		FALSE	High	[R].GLAFTDVDVDSIK.[I]	1xTMT6plex [K13]; 1xTMT6plex [N-Term]		1.29939e-07	9.48527e-05	1	3	7	F7CS60	F7CS60 [1728-1740]	0	1838.03	0	2.60592e+07	9.82976e+06	2.09201e+07	7.73658e+06	1.43959e+07	8.7062e+06	4.44013e+06	2.75711e+06	5.44377e+06	3.49744e+06	6.47523e+06	2.83749e+06	8.45753e+07	3.61427e+06	7.2294e+07	4.49835e+06	7.2616e+07	2.75215e+06	3.1952e+07	5.14998e+06	3.28196e+07	5.71519e+06		High	High	High	High	High	High	High	High	High	High
		FALSE	High	[R].GATYNIIVEALK.[D]	1xTMT6plex [K12]; 1xTMT6plex [N-Term]		1.76021e-07	9.48527e-05	1	6	14	F7CS60	F7CS60 [2256-2267]	0	1750.05	0	1.98223e+07	3.3538e+07	1.97598e+07	5.2157e+07	1.47488e+07	3.13166e+07	8.09324e+06	1.21311e+07	7.90022e+06	1.53977e+07	7.42767e+06	7.88751e+06	3.96123e+07	1.30346e+07	4.0741e+07	1.2449e+07	3.49881e+07	9.71916e+06	1.99175e+07	2.62133e+07	1.90313e+07	2.51798e+07		High	High	High	High	High	High	High	High	High	High
		FALSE	High	[R].GATYNIIVEALKDQKR.[H]	2xTMT6plex [K12; K15]; 1xTMT6plex [N-Term]		3.22897e-05	9.48527e-05	1	6	1	F7CS60	F7CS60 [2256-2271]	2	2506.5	0	146496		150512		119259		80266.7		71570.2		76033.1		244158		254878		219101		175716		162653			High	Not Found	High	Not Found	High	Not Found	High	Not Found	High	Not Found
		FALSE	High	[K].FTQVTPTSLTAQWTAPNVQLTGYR.[V]	1xTMT6plex [N-Term]		1.75175e-07	9.48527e-05	1	6	2	F7CS60	F7CS60 [1821-1844]	0	2909.54	0	336594		345077		420247		322276		400405		283752		449804		484182		488534		364876		363583			High	Not Found	High	Not Found	High	Not Found	High	Not Found	High	Not Found
		FALSE	High	[R].FTNVGPDTMR.[V]	1xTMT6plex [N-Term]		5.90004e-05	9.48527e-05	1	6	50	F7CS60	F7CS60 [1366-1375]	0	1366.7	0	4.76521e+07	9.1382e+07	4.49351e+07	7.07822e+07	3.03879e+07	7.71179e+07	1.41249e+07	2.02723e+07	1.40259e+07	2.8272e+07	1.57755e+07	1.92315e+07	7.71017e+07	2.10848e+07	6.10611e+07	2.51766e+07	6.88354e+07	1.8582e+07	3.4374e+07	4.68113e+07	3.8546e+07	5.29094e+07		High	High	High	High	High	High	High	High	High	High
		FALSE	High	[R].GDSPASSKPISIDYR.[T]	1xTMT6plex [K8]; 1xTMT6plex [N-Term]		2.34372e-05	9.48527e-05	1	6	2	F7CS60	F7CS60 [1616-1630]	0	2051.12	0	1.43902e+06		1.25678e+06		1.09753e+06		786397		705238		730190		2.01148e+06		2.57659e+06		2.12166e+06		1.33725e+06		1.31957e+06			High	Not Found	High	Not Found	High	Not Found	High	Not Found	High	Not Found
		FALSE	High	[K].GEWTCKPIAEK.[C]	1xCarbamidomethyl [C5]; 2xTMT6plex [K6; K11]; 1xTMT6plex [N-Term]		0.000465733	9.48527e-05	1	6	1	F7CS60	F7CS60 [175-185]	0	2006.13	0		1.3434e+06		3.3462e+06		2.51615e+06		965182		1.27947e+06		754131		1.57156e+06		863390		724139		1.85857e+06		2.11658e+06		Not Found	High	Not Found	High	Not Found	High	Not Found	High	Not Found	High
		FALSE	High	[K].IAWESPQGQVSR.[Y]	1xTMT6plex [N-Term]		2.96817e-06	9.48527e-05	1	3	3	F7CS60	F7CS60 [1741-1752]	0	1586.85	0	1.09347e+06	323157	829313	663202	812024	764486	589001	177373	562364	235991	623636	181347	2.01756e+06	468973	2.49542e+06	328645	2.20615e+06	219109	1.22379e+06	402240	1.21237e+06	497194		High	High	High	High	High	High	High	High	High	High
		FALSE	High	[R].TYLGNALVCTCYGGSR.[G]	2xCarbamidomethyl [C9; C11]; 1xPhospho [T/Y]; 1xTMT6plex [N-Term]	F7CS60 1xPhospho [Y/T]	8.92389e-05	9.48527e-05	1	6	6	F7CS60	F7CS60 [68-83]	0	2100.94	0	1.33958e+06	1.12309e+06	1.33949e+06	921021	1.23614e+06	894090	1.10404e+06	544388	994365	738730	818239	641236	1.83546e+06	447623	1.92812e+06	895525	1.84334e+06	419777	1.39509e+06	679478	1.36742e+06	772421		High	High	High	High	High	High	High	High	High	High
		FALSE	High	[R].VGDTYERPK.[D]	1xTMT6plex [K9]; 1xTMT6plex [N-Term]		0.000632502	9.48527e-05	1	6	25	F7CS60	F7CS60 [108-116]	0	1522.86	0	2.99765e+06	9.05375e+06	3.25225e+06	1.05233e+07	2.71955e+06	8.68038e+06	1.77097e+06	3.84642e+06	1.84752e+06	4.69849e+06	1.88652e+06	4.50091e+06	5.36605e+06	3.84233e+06	4.17096e+06	6.18936e+06	4.77209e+06	3.058e+06	2.74222e+06	5.84185e+06	4.10068e+06	7.00013e+06		High	High	High	High	High	High	High	High	High	High
		FALSE	High	[R].VDVLPVNLPGEHGQR.[L]	1xTMT6plex [N-Term]		5.70365e-07	9.48527e-05	1	6	18	F7CS60	F7CS60 [939-953]	0	1859.03	0	5.08153e+06	2.06846e+07	5.52577e+06	2.26635e+07	5.49979e+06	1.94134e+07	6.0175e+06	1.48206e+07	5.93745e+06	1.64313e+07	5.25808e+06	1.41565e+07	7.4557e+06	9.053e+06	8.42783e+06	1.4083e+07	7.354e+06	8.90127e+06	6.13799e+06	1.57763e+07	6.56065e+06	1.63782e+07		High	High	High	High	High	High	High	High	High	High
		FALSE	High	[R].VDVLPVNLPGEHGQRLPISR.[N]	1xTMT6plex [N-Term]		5.58911e-06	9.48527e-05	1	6	1	F7CS60	F7CS60 [939-958]	1	2425.39	0	1.53939e+06		1.54238e+06		1.54842e+06		1.52608e+06		1.28056e+06		1.13393e+06		1.49811e+06		1.78421e+06		1.75657e+06		1.49341e+06		1.51493e+06			High	Not Found	High	Not Found	High	Not Found	High	Not Found	High	Not Found
		FALSE	High	[R].TFYQIGDSWEK.[Y]	1xTMT6plex [K11]; 1xTMT6plex [N-Term]		4.47497e-06	9.48527e-05	1	6	3	F7CS60	F7CS60 [568-578]	0	1831.96	0	1.53953e+06	3.288e+06	1.37471e+06	9.71438e+06	1.34394e+06	9.00913e+06	936178	2.87435e+06	967093	4.63026e+06	851112	2.65858e+06	2.11825e+06	5.90408e+06	1.81321e+06	3.20243e+06	2.2752e+06	2.91847e+06	1.40491e+06	6.19281e+06	1.41421e+06	6.36696e+06		High	High	High	High	High	High	High	High	High	High
		FALSE	High	[R].TFYSCTTEGR.[Q]	1xCarbamidomethyl [C5]; 1xTMT6plex [N-Term]		2.65895e-05	9.48527e-05	1	6	37	F7CS60	F7CS60 [370-379]	0	1450.68	0	8.91356e+06	5.42261e+06	9.43836e+06	6.67277e+06	7.48922e+06	5.51203e+06	4.04124e+06	2.77649e+06	4.37213e+06	3.16024e+06	3.51767e+06	2.53193e+06	1.65792e+07	2.50426e+06	1.4608e+07	3.23769e+06	1.41196e+07	2.02186e+06	7.97038e+06	3.96667e+06	9.44344e+06	4.96188e+06		High	High	High	High	High	High	High	High	High	High
		FALSE	High	[R].WKCDPIDQCQDSETR.[T]	2xCarbamidomethyl [C3; C9]; 1xTMT6plex [K2]; 1xTMT6plex [N-Term]		8.10355e-08	9.48527e-05	1	6	1	F7CS60	F7CS60 [553-567]	1	2396.14	0	1.06949e+06		884536		590913		197328		202817		227104		1.2961e+06		1.98223e+06		1.30787e+06		814816		743743			High	Not Found	High	Not Found	High	Not Found	High	Not Found	High	Not Found
		FALSE	High	[R].WKEATIPGHLNSYTIK.[G]	2xTMT6plex [K2; K16]; 1xTMT6plex [N-Term]		0.000120125	9.48527e-05	1	6	1	F7CS60	F7CS60 [654-669]	1	2545.47	0	1.14437e+07		8.58012e+06		7.29267e+06		4.99387e+06		5.01098e+06		4.30941e+06		1.65214e+07		2.15543e+07		1.55092e+07		9.88358e+06		5.96108e+06			High	Not Found	High	Not Found	High	Not Found	High	Not Found	High	Not Found
		FALSE	High	[R].WLPSSSPVTGYR.[V]	1xTMT6plex [N-Term]		6.07482e-05	9.48527e-05	1	6	3	F7CS60	F7CS60 [1653-1664]	0	1578.85	0	3.86165e+06		2.66314e+06		2.5681e+06		985936		1.11074e+06		1.34835e+06		5.09338e+06		8.28688e+06		5.22622e+06		3.17912e+06		2.35539e+06			High	High	High	High	High	High	High	High	High	High
		FALSE	High	[K-].YEVSVYALK.[D]	1xTMT6plex [K9]; 1xTMT6plex [N-Term]		5.8714e-05	9.48527e-05	1	7	10	F7CS60	F7CS60 [1879-1887]	0	1529.9	0	3.11244e+07	1.69521e+07	2.49943e+07	3.3037e+07	2.13961e+07	1.72207e+07	9.90804e+06	7.75218e+06	1.16203e+07	9.09558e+06	9.21487e+06	7.81108e+06	5.05293e+07	7.82099e+06	4.51165e+07	1.14233e+07	4.50161e+07	6.34437e+06	2.5711e+07	1.53497e+07	2.4468e+07	1.29374e+07		High	High	High	High	High	High	High	High	High	High
		FALSE	High	[R].VTWAPPPSIELTNLLVR.[Y]	1xTMT6plex [N-Term]		1.03688e-06	9.48527e-05	1	6	6	F7CS60	F7CS60 [1376-1392]	0	2135.24	0	3.81076e+06	2.02089e+06	2.56073e+06	2.45297e+06	2.50293e+06	2.48875e+06	1.45394e+06	1.39616e+06	1.50646e+06	1.87526e+06	1.77081e+06	1.60392e+06	4.31676e+06	1.67291e+06	5.8248e+06	2.43592e+06	4.68421e+06	1.02707e+06	3.03899e+06	1.79556e+06	3.05557e+06	2.04931e+06		High	High	High	High	High	High	High	High	High	High
		FALSE	High	[R].VTWAPPPSIELTNLLVR.[Y]	1xPhospho [S8]; 1xTMT6plex [N-Term]	F7CS60 1xPhospho [S1383]	0.000133724	9.48527e-05	1	6	2	F7CS60	F7CS60 [1376-1392]	0	2215.21	0	108968	450587	79991.4	256856	101142	166371	83441.4	444952	86897.2	394910	74473.4	607620	115254	237497	106109	812163	118109	207113	99452.6	160788	123974	349063		High	High	High	High	High	High	High	High	High	High
		FALSE	High	[K].YSFCTDSAVLVQTR.[G]	1xCarbamidomethyl [C4]; 1xPhospho [T/S]; 1xTMT6plex [N-Term]	F7CS60 1xPhospho [S/T]	8.62478e-05	9.48527e-05	1	6	14	F7CS60	F7CS60 [398-411]	0	1955.91	0	666989	2.07646e+06	586075	2.26644e+06	435522	1.98698e+06	186674	824992	186765	1.04601e+06	148977	721087	813346	845769	834666	1.02575e+06	773433	739318	405791	1.46385e+06	398766	1.52195e+06		High	High	High	High	High	High	High	High	High	High
		FALSE	High	[K].IYLYTLNDNAR.[S]	1xTMT6plex [N-Term]		1.27233e-05	9.48527e-05	1	7	9	F7CS60	F7CS60 [1972-1982]	0	1584.86	0	3.23329e+07	3.29585e+07	2.91825e+07	5.02426e+07	2.02963e+07	4.32251e+07	5.93087e+06	1.66991e+07	6.14817e+06	2.50657e+07	6.82242e+06	1.19577e+07	5.01924e+07	1.49e+07	6.4697e+07	1.64569e+07	5.11746e+07	1.21222e+07	2.51603e+07	3.45191e+07	2.36684e+07	2.82932e+07		High	High	High	High	High	High	High	High	High	High
		FALSE	High	[R].SLQPGSEYTVTLVAVK.[G]	1xPhospho [T/Y]; 1xTMT6plex [K16]; 1xTMT6plex [N-Term]	F7CS60 1xPhospho [T/Y]	4.38547e-05	9.48527e-05	1	6	21	F7CS60	F7CS60 [1055-1070]	0	2230.21	0	1.74266e+06	3.31835e+06	1.64935e+06	3.02092e+06	1.34953e+06	3.12449e+06	907897	2.20387e+06	1.02116e+06	2.79432e+06	712883	2.19243e+06	1.95599e+06	1.87622e+06	2.04339e+06	2.13886e+06	2.14928e+06	2.09201e+06	1.3446e+06	2.78537e+06	1.34325e+06	2.60738e+06		High	High	High	High	High	High	High	High	High	High
		FALSE	High	[R].SLQPGSEYTVTLVAVK.[G]	2xPhospho [T/S/Y]; 1xTMT6plex [K16]; 1xTMT6plex [N-Term]	F7CS60 2xPhospho [S/T/Y]	0.000533643	9.48527e-05	1	6	14	F7CS60	F7CS60 [1055-1070]	0	2310.18	0	443447	1.05883e+06	409663	941072	333467	968913	199025	589865	185311	643607	204434	495141	658976	436990	640316	700298	632925	318846	360385	747077	366139	667506		High	High	High	High	High	High	High	High	High	High
		FALSE	High	[R].STTPDITGYR.[I]	1xTMT6plex [N-Term]		8.66689e-05	9.48527e-05	1	6	45	F7CS60	F7CS60 [1198-1207]	0	1339.71	0	2.54442e+07	9.8934e+06	2.18959e+07	9.77367e+06	1.53862e+07	9.02542e+06	6.41751e+06	3.99283e+06	6.36884e+06	5.41411e+06	6.96685e+06	4.02934e+06	4.25279e+07	4.21503e+06	4.11976e+07	5.44215e+06	3.94372e+07	3.40237e+06	1.94897e+07	7.10606e+06	2.01175e+07	7.2786e+06		High	High	High	High	High	High	High	High	High	High
		FALSE	High	[R].SYTITGLQPGTDYK.[I]	1xTMT6plex [K14]; 1xTMT6plex [N-Term]		6.25056e-07	9.48527e-05	1	7	39	F7CS60	F7CS60 [1958-1971]	0	2002.09	0	6.38023e+07	2.58307e+07	5.4221e+07	3.41504e+07	4.31423e+07	3.08155e+07	1.65944e+07	1.14958e+07	1.69416e+07	1.57006e+07	1.6435e+07	1.13497e+07	1.05275e+08	1.42983e+07	8.39322e+07	1.67859e+07	8.79995e+07	1.04874e+07	4.9364e+07	2.25644e+07	4.75725e+07	2.37558e+07		High	High	High	High	High	High	High	High	High	High
		FALSE	High	[R].RPGAEPGHEGSTGHSYNQYSQR.[Y]	1xPhospho [S/T/Y]; 1xTMT6plex [N-Term]	F7CS60 1xPhospho [S/Y/T]	1.94763e-07	9.48527e-05	1	7	17	F7CS60	F7CS60 [2426-2447]	0	2724.21	0	258697	324933	273569	433120	182452	309861	106973	206488	124212	145122	96103.2	105758	381122	131817	593386	265876	460545	207549	225352	288424	147042	153669		High	High	High	High	High	High	High	High	High	High
		FALSE	High	[R].RPGAEPGHEGSTGHSYNQYSQR.[Y]	2xPhospho [T/Y/S]; 1xTMT6plex [N-Term]	F7CS60 2xPhospho [T/Y/S]	8.55432e-06	9.48527e-05	1	7	11	F7CS60	F7CS60 [2426-2447]	0	2804.18	0	250844	176875	259380	343064	131155	204113	15534.7		43715.1	67681.1	21190		314837	38748.4	511880		337529	41167.3	184527	184714	42965.9	49979		High	High	High	High	High	High	High	Not Found	High	High
		FALSE	High	[K].QYNVGPSASQYPLR.[S]	1xTMT6plex [N-Term]		6.81459e-06	9.48527e-05	1	6	28	F7CS60	F7CS60 [1041-1054]	0	1808.95	0	5.26432e+06	6.13781e+06	4.3629e+06	7.18167e+06	3.57923e+06	7.29111e+06	1.58898e+06	2.65298e+06	1.56881e+06	3.77566e+06	1.34238e+06	2.63961e+06	6.38177e+06	2.82277e+06	7.39152e+06	3.19236e+06	6.57875e+06	2.35155e+06	3.9029e+06	4.94977e+06	3.63461e+06	4.15944e+06		High	High	High	High	High	High	High	High	High	High
		FALSE	High	[R].DLQFVEVTDVK.[I]	1xTMT6plex [K11]; 1xTMT6plex [N-Term]		0.000611373	9.48527e-05	1	6	1	F7CS60	F7CS60 [912-922]	0	1751	0																							No Quan Values	Not Found	High	Not Found	High	Not Found	High	Not Found	High	Not Found	High
		FALSE	High	[R].DGQERDAPIVK.[K]	1xTMT6plex [K11]; 1xTMT6plex [N-Term]		0.000108439	9.48527e-05	1	6	8	F7CS60	F7CS60 [1158-1168]	1	1685.96	0	3.77095e+06	1.2924e+07	3.37261e+06	6.64637e+06	2.78579e+06	1.01162e+07	1.09259e+06	1.56517e+06	1.02424e+06	3.2666e+06	970188	1.49698e+06	6.21422e+06	2.84103e+06	4.89855e+06	3.04653e+06	5.30678e+06	2.33561e+06	2.86389e+06	6.15464e+06	3.20947e+06	7.04867e+06		High	High	High	High	High	High	High	High	High	High
		FALSE	High	[R].CHEGGQSYK.[I]	1xCarbamidomethyl [C1]; 1xTMT6plex [K9]; 1xTMT6plex [N-Term]		0.000148867	9.48527e-05	1	6	5	F7CS60	F7CS60 [141-149]	0	1523.77	0	215667	776303	216373	433155	258286	946708	125686	679510	123043	1.07226e+06	114487	793683	335814	651721	259955	1.02146e+06	326169	630154	168922	696175	261521	1.08759e+06		High	High	High	High	High	High	High	High	High	High
		FALSE	High	[K].CDPHEATCYDDGK.[T]	2xCarbamidomethyl [C1; C8]; 1xTMT6plex [K13]; 1xTMT6plex [N-Term]		3.07021e-06	9.48527e-05	1	7	9	F7CS60	F7CS60 [2379-2391]	0	2025.9	0	5.29753e+06	3.05892e+06	7.27578e+06	8.34043e+06	5.39265e+06	3.53053e+06	1.61679e+06	1.73638e+06	1.41597e+06	1.67144e+06	1.67411e+06	900334	1.65317e+07	1.24437e+06	6.79443e+06	1.97384e+06	9.59408e+06	934697	4.60519e+06	1.92774e+06	7.15092e+06	2.66882e+06		High	High	High	High	High	High	High	High	High	High
		FALSE	High	[K].EINLAPDSTSVVVSGLMVATK.[Y]	1xTMT6plex [K21]; 1xTMT6plex [N-Term]		8.13522e-05	9.48527e-05	1	6	1	F7CS60	F7CS60 [1858-1878]	0	2589.46	0		4.27213e+06		5.08678e+06		3.63129e+06		4.55589e+06		4.7351e+06		3.70894e+06		1.72912e+06		2.80806e+06		1.79489e+06		3.11818e+06		2.8996e+06		Not Found	High	Not Found	High	Not Found	High	Not Found	High	Not Found	High
		FALSE	High	[R].ESKPLTGEQTTKLDAPTNLR.[F]	2xTMT6plex [K3; K12]; 1xTMT6plex [N-Term]		5.0007e-05	9.48527e-05	1	6	1	F7CS60	F7CS60 [985-1004]	1	2886.65	0	4.49621e+06		4.26393e+06		3.40994e+06		1.94898e+06		1.91409e+06		1.82191e+06		7.25678e+06		5.6635e+06		6.99403e+06		3.51619e+06		4.05676e+06			High	Not Found	High	Not Found	High	Not Found	High	Not Found	High	Not Found
		FALSE	High	[K].EATIPGHLNSYTIK.[G]	1xTMT6plex [K14]; 1xTMT6plex [N-Term]		9.15397e-06	9.48527e-05	1	6	7	F7CS60	F7CS60 [656-669]	0	2002.14	0	7.38078e+06	662786	5.8698e+06	867559	4.81133e+06	434152	3.03391e+06	358457	3.04956e+06	310854	2.24176e+06	399290	1.02332e+07	297113	1.21249e+07	422801	1.04635e+07	194400	6.55185e+06	463321	4.43445e+06	324318		High	High	High	High	High	High	High	High	High	High
		FALSE	High	[R].ADKVPPPRDLQFVEVTDVK.[I]	2xTMT6plex [K3; K19]; 1xTMT6plex [N-Term]		8.15025e-06	9.48527e-05	1	6	3	F7CS60	F7CS60 [904-922]	2	2840.65	0	1.61134e+06	968189	1.62447e+06	385739	1.2873e+06	859722	1.1107e+06	168153	949919	401533	1.28697e+06	192391	2.51412e+06	231703	2.25107e+06	482603	2.28444e+06	172852	1.43185e+06	502609	1.77925e+06	540308		High	High	High	High	High	High	High	High	High	High
		FALSE	High	[K-].EYLGAICSCTCFGGQR.[G]	3xCarbamidomethyl [C7; C9; C11]; 2xPhospho [S8; T10]; 1xTMT6plex [N-Term]	F7CS60 2xPhospho [S2409; T2411]	0.000426683	9.48527e-05	1	7	4	F7CS60	F7CS60 [2402-2417]	0	2267.89	0	252087	232558	265817	188980	191486	190631	48815.3	36921.4	60027	63368	49101.9	99131.2	445786	83199.8	711688	186728	434364	64950.8	247976	156148	201547	139925		High	High	High	High	High	High	High	High	High	High
		FALSE	High	[K-].EYLGAICSCTCFGGQR.[G]	3xCarbamidomethyl [C7; C9; C11]; 1xPhospho [S/T]; 1xTMT6plex [N-Term]	F7CS60 1xPhospho [S/T]	3.16685e-05	9.48527e-05	1	7	7	F7CS60	F7CS60 [2402-2417]	0	2187.92	0	3.50091e+06	3.20059e+06	3.08368e+06	2.30313e+06	2.18068e+06	2.52041e+06	822859	1.89028e+06	761616	2.35786e+06	739259	1.99333e+06	5.51899e+06	2.01759e+06	8.34743e+06	2.97419e+06	5.70916e+06	2.00822e+06	3.08312e+06	2.30146e+06	2.67264e+06	2.33893e+06		High	High	High	High	High	High	High	High	High	High
		FALSE	High	[K].QYNVGPSASQYPLR.[S]	1xPhospho [S/Y]; 1xTMT6plex [N-Term]	F7CS60 1xPhospho [S/Y]	0.000644902	0.000185804	1	6	7	F7CS60	F7CS60 [1041-1054]	0	1888.92	0	969437	300047	793670	320996	698721	320419	276843	138033	283508	194485	231349	158440	1.14481e+06	136244	1.36693e+06	293851	1.20145e+06	119544	777901	193685	805128	192713		High	High	High	High	High	High	High	High	High	High
		FALSE	High	[R].SYTITGLQPGTDYK.[I]	1xPhospho [T/Y/S]; 1xTMT6plex [K14]; 1xTMT6plex [N-Term]	F7CS60 1xPhospho [S/Y/T]	0.000810131	0.000266709	1	7	24	F7CS60	F7CS60 [1958-1971]	0	2082.06	0	8.21217e+06	4.93329e+06	7.03854e+06	6.50485e+06	5.64982e+06	5.98027e+06	1.82216e+06	2.29614e+06	1.70407e+06	2.93495e+06	1.58956e+06	1.64557e+06	1.44374e+07	2.64116e+06	1.13843e+07	2.80526e+06	1.36942e+07	1.92453e+06	6.69402e+06	4.24858e+06	6.29265e+06	4.31839e+06		High	High	High	High	High	High	High	High	High	High
		FALSE	High	[R].GATYNIIVEALKDQK.[R]	1xPhospho [Y/T]; 2xTMT6plex [K12; K15]; 1xTMT6plex [N-Term]	F7CS60 1xPhospho [Y/T]	0.000919165	0.000348406	1	6	2	F7CS60	F7CS60 [2256-2270]	1	2430.36	0	1.59632e+06		2.04051e+06		1.47128e+06		834711		728148		668591		3.77941e+06		2.52461e+06		2.85977e+06		1.70368e+06		1.86497e+06			High	Not Found	High	Not Found	High	Not Found	High	Not Found	High	Not Found
		FALSE	High	[R].NRCNDQDTR.[T]	1xCarbamidomethyl [C3]; 1xTMT6plex [N-Term]		0.000897105	0.000348406	1	6	15	F7CS60	F7CS60 [229-237]	1	1407.66	0	3.2397e+06	1.16906e+07	3.87088e+06	6.29383e+06	2.71386e+06	1.34657e+07	854852	1.80593e+06	877093	3.4742e+06	988938	1.81457e+06	7.16971e+06	2.73699e+06	4.64126e+06	4.09014e+06	5.95042e+06	3.43985e+06	2.10471e+06	5.04846e+06	5.51211e+06	1.18091e+07		High	High	High	High	High	High	High	High	High	High
		FALSE	High	[K].IFAVNHGR.[E]	1xTMT6plex [N-Term]		0.000950972	0.000397416	1	6	50	F7CS60	F7CS60 [977-984]	0	1142.66	0	1.07687e+07	7.66087e+06	1.03421e+07	5.33819e+06	9.90036e+06	4.98064e+06	6.30822e+06	4.15091e+06	5.53865e+06	3.71287e+06	6.22343e+06	4.02915e+06	1.48874e+07	2.48431e+06	1.36147e+07	5.53501e+06	1.44771e+07	2.11389e+06	9.28337e+06	3.85721e+06	1.07237e+07	5.23384e+06		High	High	High	High	High	High	High	High	High	High
		FALSE	High	[R].VPGTSASATLTGLTR.[G]	1xPhospho [S/T]; 1xTMT6plex [N-Term]	F7CS60 1xPhospho [S/T]	0.00101797	0.000397416	1	6	11	F7CS60	F7CS60 [2241-2255]	0	1740.91	0	2.76355e+06	9.20548e+06	2.79229e+06	1.01848e+07	2.08682e+06	8.16343e+06	1.36733e+06	3.77197e+06	1.4165e+06	4.61161e+06	1.20271e+06	3.22025e+06	4.51359e+06	3.02744e+06	5.8279e+06	4.15272e+06	4.56178e+06	2.56316e+06	2.93141e+06	6.33181e+06	2.57431e+06	6.24329e+06		High	High	High	High	High	High	High	High	High	High
		FALSE	High	[K].CDPIDQCQDSETR.[T]	2xCarbamidomethyl [C1; C7]; 1xPhospho [S/T]; 1xTMT6plex [N-Term]	F7CS60 1xPhospho [S/T]	0.00124913	0.000397416	1	6	7	F7CS60	F7CS60 [555-567]	0	1932.77	0	341218	1.05286e+06	323954	1.37701e+06	277528	1.06459e+06	58541.8	182767	57603.4	253791	65581.9	59267.1	682380	218772	479135	152703	491421	165617	238328	472701	356183	802570		High	High	High	High	High	High	High	High	High	High
		FALSE	High	[R].ITYGETGGNSPVQEFTVPGSK.[S]	2xPhospho [T/Y/S]; 1xTMT6plex [K21]; 1xTMT6plex [N-Term]	F7CS60 2xPhospho [T/Y/S]	0.000988688	0.000397416	1	6	22	F7CS60	F7CS60 [1571-1591]	0	2786.31	0	235595	562663	246169	599869	178457	417061	58673.8	152192	74651.6	271396	83766.8	198161	508993	225463	582935	405371	458554	159160	263090	405031	204647	416611		High	High	High	High	High	High	High	High	High	High
		FALSE	High	[R].ISCTIANR.[C]	1xCarbamidomethyl [C3]; 1xTMT6plex [N-Term]		0.00137065	0.000397416	1	6	70	F7CS60	F7CS60 [133-140]	0	1163.64	0	1.4123e+08	1.03503e+08	1.48314e+08	9.47216e+07	8.39127e+07	9.38018e+07	2.25142e+07	1.45215e+07	2.39488e+07	2.24913e+07	2.43205e+07	1.67974e+07	2.62998e+08	3.19083e+07	3.01798e+08	3.27546e+07	2.36699e+08	2.47665e+07	1.14264e+08	7.06351e+07	1.12585e+08	7.34918e+07		High	High	High	High	High	High	High	High	High	High
		FALSE	High	[K].YSFCTDSAVLVQTR.[G]	1xCarbamidomethyl [C4]; 2xPhospho [T5; S7]; 1xTMT6plex [N-Term]	F7CS60 2xPhospho [T402; S404]	0.00171762	0.000446755	1	6	14	F7CS60	F7CS60 [398-411]	0	2035.88	0	1.28421e+06	1.33094e+06	1.3313e+06	1.21693e+06	881430	1.07716e+06	241509	210424	226732	476802	205670	171741	2.01056e+06	300713	1.90479e+06	355005	1.94119e+06	238107	999499	693695	985268	722456		High	High	High	High	High	High	High	High	High	High
		FALSE	High	[K].QYNVGPSASQYPLR.[S]	1xGln->pyro-Glu [N-Term]; 1xTMT6plex [N-Term]		0.00220997	0.000629628	1	6	4	F7CS60	F7CS60 [1041-1054]	0	1791.92	0																							No Quan Labels	High	High	High	High	High	High	High	High	High	High
		FALSE	High	[R].EDRVPPSR.[N]	1xTMT6plex [N-Term]		0.00246561	0.000669205	1	6	211	F7CS60	F7CS60 [1494-1501]	1	1184.66	0	5.88582e+07	5.40359e+07	4.50444e+07	3.8222e+07	3.73318e+07	3.36769e+07	2.14679e+07	1.79186e+07	2.62425e+07	2.22225e+07	2.00931e+07	1.85805e+07	8.19239e+07	1.61775e+07	8.81563e+07	2.65993e+07	7.59942e+07	1.36578e+07	4.46614e+07	2.90388e+07	4.28846e+07	2.7882e+07		High	High	High	High	High	High	High	High	High	High
		FALSE	High	[R].EVTSDSGSIVVSGLTPGVEYVYTISVLR.[D]	3xPhospho [Y20; T23; Y/T]; 1xTMT6plex [N-Term]	F7CS60 3xPhospho [Y1149; T1152; Y/T]	0.00252789	0.000669205	1	6	2	F7CS60	F7CS60 [1130-1157]	0	3396.59	0									12123.7		6213.25				11896.3		12484.4							Not Found	Not Found	Not Found	Not Found	Not Found	Not Found	Not Found	Not Found	High	Not Found
		FALSE	High	[R].LSESGFK.[L]	1xTMT6plex [K7]; 1xTMT6plex [N-Term]		0.00310495	0.000789035	1	5	44	F7CS60	F7CS60 [2315-2321]	0	1225.72	0	2.53198e+08	1.62831e+08	2.70184e+08	1.4461e+08	1.69439e+08	1.34318e+08	3.59362e+07	1.88439e+07	3.81053e+07	3.16097e+07	3.58103e+07	1.69145e+07	5.51217e+08	4.3925e+07	5.27308e+08	3.84644e+07	4.64514e+08	3.00946e+07	2.23133e+08	1.00132e+08	2.17638e+08	9.98113e+07		High	High	High	High	High	High	High	High	High	High
		FALSE	High	[R].VPGTSASATLTGLTR.[G]	2xPhospho [S5; S7]; 1xTMT6plex [N-Term]	F7CS60 2xPhospho [S2245; S2247]	0.00315226	0.000789035	1	6	3	F7CS60	F7CS60 [2241-2255]	0	1820.88	0	288895	1.797e+06	291050	1.91952e+06	199899	1.48379e+06	76822.5	371226	81614.9	528063	62851.7	289429	547610	390885	667384	581638	444342	330525	260808	1.10345e+06	242842	1.09527e+06		High	High	High	High	High	High	High	High	High	High
		FALSE	High	[R].YQCYCYGR.[G]	2xCarbamidomethyl [C3; C5]; 1xTMT6plex [N-Term]		0.00326563	0.000842732	1	6	23	F7CS60	F7CS60 [585-592]	0	1398.61	0	2.59717e+07	2.27369e+07	2.41674e+07	3.67947e+07	1.65462e+07	2.77869e+07	3.83843e+06	1.27454e+07	3.61078e+06	2.4247e+07	4.16104e+06	6.40829e+06	4.28815e+07	1.1195e+07	4.79064e+07	1.11144e+07	4.02678e+07	8.96502e+06	1.9309e+07	2.02005e+07	1.69267e+07	1.67359e+07		High	High	High	High	High	High	High	High	High	High
		FALSE	High	[R].SYTITGLQPGTDYK.[I]	2xPhospho [S/T]; 1xTMT6plex [K14]; 1xTMT6plex [N-Term]	F7CS60 2xPhospho [T/S]	0.00318422	0.000842732	1	7	17	F7CS60	F7CS60 [1958-1971]	0	2162.02	0	1.71581e+06	1.20593e+06	1.67154e+06	1.241e+06	1.27194e+06	1.25202e+06	269814	257988	299618	401836	358641	206720	3.52764e+06	517832	2.62625e+06	551643	3.04457e+06	341900	1.3566e+06	819895	1.39873e+06	781953		High	High	High	High	High	High	High	High	High	High
		FALSE	High	[K].SEPLIGRR.[K]	1xTMT6plex [N-Term]		0.00326563	0.000842732	1	7	7	F7CS60	F7CS60 [2073-2080]	1	1156.7	0	588534	2.12351e+06	561400	1.09453e+06	417044	1.09062e+06	213964	1.05558e+06	245414	1.34088e+06	189693	1.27438e+06	928613	674420	932460	1.83427e+06	800543	555530	466038	921036	506731	1.00995e+06		High	High	High	High	High	High	High	High	High	High
		FALSE	High	[K].NNQKSEPLIGR.[R]	1xTMT6plex [K4]; 1xTMT6plex [N-Term]		0.00350539	0.000925382	1	7	1	F7CS60	F7CS60 [2069-2079]	1	1714	0		2.54398e+06		820950		1.25253e+06		953019		1.36393e+06		987866		819998		1.78668e+06		594125		616133		1.07088e+06		Not Found	High	Not Found	High	Not Found	High	Not Found	High	Not Found	High
		FALSE	High	[R].CTCVGNGR.[G]	2xCarbamidomethyl [C1; C3]; 1xTMT6plex [N-Term]		0.0050686	0.000993499	1	6	4	F7CS60	F7CS60 [496-503]	0	1152.55	0		2.1453e+06		4.01033e+06		1.6715e+06		562493		634317		541137		693689		643525		525073		1.33525e+06		1.67689e+06		Not Found	High	Not Found	High	Not Found	High	Not Found	High	Not Found	High
		FALSE	High	[K].LDAPTNLR.[F]	1xTMT6plex [N-Term]		0.00668458	0.00123873	1	6	11	F7CS60	F7CS60 [997-1004]	0	1128.66	0	5.28517e+06	5.31302e+06	4.9505e+06	3.52863e+06	4.16034e+06	3.15929e+06	3.16275e+06	2.19799e+06	2.98768e+06	2.54101e+06	3.48741e+06	2.1887e+06	7.62254e+06	1.82392e+06	8.01909e+06	3.04622e+06	7.08507e+06	2.01416e+06	4.60714e+06	3.01041e+06	5.22998e+06	2.63029e+06		High	High	High	High	High	High	High	High	High	High
		FALSE	High	[R].GATYNIIVEALK.[D]	1xPhospho [Y/T]; 1xTMT6plex [K12]; 1xTMT6plex [N-Term]	F7CS60 1xPhospho [T/Y]	0.00809028	0.00146727	1	6	2	F7CS60	F7CS60 [2256-2267]	0	1830.02	0	693722		529183		507711		215876		235196		176545		1.31031e+06		1.2625e+06		1.22033e+06		571317		593018			High	Not Found	High	Not Found	High	Not Found	High	Not Found	High	Not Found
		FALSE	High	[R].ADKVPPPR.[D]	1xTMT6plex [K3]; 1xTMT6plex [N-Term]		0.00791955	0.00146727	1	6	37	F7CS60	F7CS60 [904-911]	1	1337.83	0	7.49256e+07	2.81394e+07	7.13225e+07	3.23544e+07	4.62424e+07	2.47355e+07	1.55209e+07	6.64039e+06	1.76939e+07	9.80237e+06	1.8562e+07	5.39829e+06	1.21078e+08	6.2144e+06	1.25125e+08	8.95801e+06	1.08504e+08	4.80459e+06	6.03979e+07	1.76455e+07	5.58987e+07	1.67805e+07		High	High	High	High	High	High	High	High	High	High
		FALSE	High	[K].QYNVGPSASQYPLR.[S]	2xPhospho [S7; S9]; 1xTMT6plex [N-Term]	F7CS60 2xPhospho [S1047; S1049]	0.00997719	0.00187339	1	6	6	F7CS60	F7CS60 [1041-1054]	0	1968.88	0	495667	187270	429886	226801	328888	233893	69614.9	77610.4	70076.1		93717.2	62442.9	688744	67094	730039	188801	650467	44313.6	350230	146415	299619	124284		High	High	High	High	High	High	High	High	High	Not Found
		FALSE	High	[R].FTNVGPDTMR.[V]	1xOxidation [M9]; 1xTMT6plex [N-Term]		0.0107653	0.00200225	1	6	5	F7CS60	F7CS60 [1366-1375]	0	1382.69	0	637257	2.92067e+06	622503	3.00281e+06	567689	2.63841e+06	234160	2.98881e+06	294773	2.83628e+06	260495	2.76969e+06	931733	2.22487e+06	727090	2.5186e+06	957581	1.90404e+06	501631	2.73779e+06	569131	2.88755e+06		High	High	High	High	High	High	High	High	High	High
		FALSE	High	[K].SEPLIGR.[R]	1xTMT6plex [N-Term]		0.0111842	0.00219204	1	7	28	F7CS60	F7CS60 [2073-2079]	0	1000.6	0	1.12941e+07	1.64491e+07	1.07366e+07	1.42274e+07	9.44397e+06	1.17607e+07	5.17627e+06	5.34194e+06	4.9726e+06	6.59669e+06	5.25082e+06	6.27783e+06	1.68768e+07	5.11407e+06	1.6106e+07	7.6384e+06	1.58827e+07	3.83971e+06	9.21395e+06	9.23608e+06	1.11684e+07	9.79889e+06		High	High	High	High	High	High	High	High	High	High
		FALSE	High	[R].HASLQTTSTGSGPFTDVR.[T]	1xTMT6plex [N-Term]		0.0117488	0.00221912	1	6	3	F7CS60	F7CS60 [273-290]	0	2091.07	0	680115		499592		1.21267e+06		804142		595127		986856		763486		758719		761751		558203		2.01318e+06			High	Not Found	High	Not Found	High	Not Found	High	Not Found	High	Not Found
		FALSE	High	[R].ATITGYR.[I]	1xTMT6plex [N-Term]		0.0124808	0.00229423	1	6	66	F7CS60	F7CS60 [1474-1480]	0	1010.58	0	6.45008e+07	5.25406e+07	5.49695e+07	4.69437e+07	3.60935e+07	4.97326e+07	1.26158e+07	1.16456e+07	1.26187e+07	1.75751e+07	1.41941e+07	1.24167e+07	9.48109e+07	1.60347e+07	1.29187e+08	2.04897e+07	9.21674e+07	1.37474e+07	4.8376e+07	3.77032e+07	4.28799e+07	3.31858e+07		High	High	High	High	High	High	High	High	High	High
		FALSE	High	[R].SLQPGSEYTVTLVAVK.[G]	3xPhospho [Y8; T9; T11]; 1xTMT6plex [K16]; 1xTMT6plex [N-Term]	F7CS60 3xPhospho [Y1062; T1063; T1065]	0.0125497	0.00233517	1	6	2	F7CS60	F7CS60 [1055-1070]	0	2390.15	0		65381.6		47480.8		60215.7				37601.8		30514.7		33221.9				14264.2		37939.4		41233		High	High	High	High	High	High	High	Not Found	High	High
		FALSE	High	[K].GNQQSPK.[A]	1xTMT6plex [K7]; 1xTMT6plex [N-Term]		0.0128296	0.00243029	1	6	21	F7CS60	F7CS60 [1071-1077]	0	1216.71	0	7.15528e+06	5.4545e+06	5.70556e+06	6.06672e+06	4.14403e+06	4.27478e+06	1.45963e+06	998549	1.62582e+06	1.32132e+06	1.30703e+06	865499	1.12105e+07	1.14249e+06	1.56026e+07	1.46288e+06	1.11274e+07	1.01035e+06	5.7834e+06	3.40383e+06	5.67189e+06	3.1491e+06		High	High	High	High	High	High	High	High	High	High
		FALSE	High	[R].IGDTWSK.[K]	1xTMT6plex [K7]; 1xTMT6plex [N-Term]		0.0133358	0.00247227	1	6	3	F7CS60	F7CS60 [242-248]	0	1264.73	0		2.18741e+06		4.0287e+06		4.08402e+06		1.63537e+06		1.8979e+06		1.80998e+06		2.77575e+06		1.94235e+06		1.46954e+06		3.23677e+06		3.09143e+06		High	High	High	High	High	High	High	High	High	High
		FALSE	High	[R].CNDQDTR.[T]	1xCarbamidomethyl [C1]; 1xTMT6plex [N-Term]		0.0151566	0.00281799	1	6	17	F7CS60	F7CS60 [231-237]	0	1137.52	0	7.40877e+06	5.51269e+06	9.25062e+06	5.19547e+06	7.10112e+06	5.8841e+06	1.20603e+06	626474	1.76503e+06	1.24735e+06	2.39467e+06	939957	1.94851e+07	1.35417e+06	1.3327e+07	1.20589e+06	1.3447e+07	1.11205e+06	6.74644e+06	2.63921e+06	1.2685e+07	4.97016e+06		High	High	High	High	High	High	High	High	High	High
		FALSE	High	[R].ITYGETGGNSPVQEFTVPGSK.[S]	3xPhospho [Y3; T6; T16]; 1xTMT6plex [K21]; 1xTMT6plex [N-Term]	F7CS60 3xPhospho [Y1573; T1576; T1586]	0.0180493	0.00331581	1	6	1	F7CS60	F7CS60 [1571-1591]	0	2866.28	0	24312.2		22242.3		23777.4						11400.7		64002		58862.7		59633.7		37159.6		30860.7			High	Not Found	High	Not Found	High	Not Found	Not Found	Not Found	Not Found	Not Found
		FALSE	High	[R].ESKPLTGEQTTK.[L]	1xPhospho [T10]; 2xTMT6plex [K3; K12]; 1xTMT6plex [N-Term]	F7CS60 1xPhospho [T994]	0.0186755	0.00337295	1	6	1	F7CS60	F7CS60 [985-996]	0	2086.14	0	325504		308917		235133		123325		95579.3		112414		530537		348654		464833		268436		320005			High	Not Found	High	Not Found	High	Not Found	High	Not Found	High	Not Found
		FALSE	High	[K].NGPGQSK.[T]	1xTMT6plex [K7]; 1xTMT6plex [N-Term]		0.0196595	0.00357706	1	6	4	F7CS60	F7CS60 [1671-1677]	0	1145.67	0		6.2055e+06		8.81116e+06		4.23143e+06		7.22019e+06		1.97236e+06		1.50972e+06		1.31747e+06		1.81031e+06		1.26713e+06		2.57468e+06		4.54797e+06		Not Found	High	Not Found	High	Not Found	High	Not Found	High	Not Found	High
		FALSE	High	[R].DAPIVKK.[V]	2xTMT6plex [K6; K7]; 1xTMT6plex [N-Term]		0.0228318	0.00386806	1	6	3	F7CS60	F7CS60 [1163-1169]	1	1457.97	0	4.51644e+06	1.02035e+06	3.91479e+06	818039	2.94139e+06	758628	935820	254160	895459	373014	1.10269e+06	259479	7.19139e+06	236130	6.23256e+06	324551	6.87846e+06	191735	3.60018e+06	578140	3.45185e+06	589776		High	High	High	High	High	High	High	High	High	High
		FALSE	High	[K].YEKPGSPPR.[E]	1xTMT6plex [K3]; 1xTMT6plex [N-Term]		0.023916	0.00392064	1	7	2	F7CS60	F7CS60 [2028-2036]	0	1488.86	0	1.76554e+06	2.3757e+06	2.09e+06	3.60195e+06	1.33195e+06	1.97299e+06	450493	1.30946e+06	402016	1.54944e+06	476901	1.28007e+06	3.82967e+06	1.04259e+06	3.07466e+06	2.2035e+06	3.19864e+06	876795	1.65308e+06	1.83708e+06	1.69736e+06	1.7715e+06		High	High	High	High	High	High	High	High	High	High
		FALSE	High	[R].TFYSCTTEGR.[Q]	1xCarbamidomethyl [C5]; 1xPhospho [T/S/Y]; 1xTMT6plex [N-Term]	F7CS60 1xPhospho [T/S]	0.023232	0.00392064	1	6	13	F7CS60	F7CS60 [370-379]	0	1530.65	0	1.20732e+06	559887	1.27882e+06	652754	1.00516e+06	571562	654362	157773	726117	231805	621510	193158	2.02831e+06	253187	2.00099e+06	355818	1.74221e+06	162786	1.1361e+06	399365	1.06206e+06	390948		High	High	High	High	High	High	High	High	High	High
		FALSE	High	[R].ITGYIIK.[Y]	1xTMT6plex [K7]; 1xTMT6plex [N-Term]		0.0273543	0.00440456	1	7	6	F7CS60	F7CS60 [2021-2027]	0	1265.82	0	9.73857e+06	1.47572e+06	9.58341e+06	1.42866e+06	6.27654e+06	1.35021e+06	2.1866e+06	877011	2.10036e+06	1.01338e+06	2.21247e+06	1.02563e+06	1.69062e+07	647594	1.60479e+07	818849	1.47176e+07	698670	7.58062e+06	1.09347e+06	7.40531e+06	1.12464e+06		High	High	High	High	High	High	High	High	High	High
		FALSE	High	[K].IYLYTLNDNAR.[S]	1xPhospho [Y/T]; 1xTMT6plex [N-Term]	F7CS60 1xPhospho [Y/T]	0.0305958	0.00460656	1	7	3	F7CS60	F7CS60 [1972-1982]	0	1664.82	0	1.3283e+06		1.29345e+06		1.10104e+06		495831		526959		455488		2.14349e+06		2.92513e+06		2.19334e+06		1.29095e+06		1.01414e+06			High	Not Found	High	Not Found	High	Not Found	High	Not Found	High	Not Found
		FALSE	High	[R].STTPDITGYR.[I]	1xPhospho [S/Y/T]; 1xTMT6plex [N-Term]	F7CS60 1xPhospho [S/T]	0.0315156	0.00499445	1	6	5	F7CS60	F7CS60 [1198-1207]	0	1419.67	0		1.74171e+06		1.8099e+06		1.74897e+06		834379		1.03246e+06		810979		1.11686e+06		1.12262e+06		857713		1.45751e+06		1.47743e+06		Not Found	High	Not Found	High	Not Found	High	Not Found	High	Not Found	High
		FALSE	High	[R].TIKPDVR.[S]	1xTMT6plex [K3]; 1xTMT6plex [N-Term]		0.0350798	0.00530613	1	7	1	F7CS60	F7CS60 [1951-1957]	0	1286.82	0	722306		680019		443079		101567		100722		122204		1.10627e+06		826859		985586		440529		533164			High	Not Found	High	Not Found	High	Not Found	High	Not Found	High	Not Found
		FALSE	High	[R].TFYQIGDSWEK.[Y]	1xPhospho [S8]; 1xTMT6plex [K11]; 1xTMT6plex [N-Term]	F7CS60 1xPhospho [S575]	0.0367999	0.00544126	1	6	1	F7CS60	F7CS60 [568-578]	0	1911.93	0	321622		243676		282106		232147		203700		187845		532337		454054		541102		374344		368757			High	Not Found	High	Not Found	High	Not Found	High	Not Found	High	Not Found
		FALSE	High	[K-].YEVSVYALK.[D]	1xPhospho [Y/S]; 1xTMT6plex [K9]; 1xTMT6plex [N-Term]	F7CS60 1xPhospho [S/Y]	0.041756	0.00592011	1	7	8	F7CS60	F7CS60 [1879-1887]	0	1609.86	0	1.83199e+06	1.55244e+06	1.67813e+06	2.41386e+06	1.53698e+06	1.71143e+06	896759	871270	813316	1.0944e+06	779967	691439	2.79919e+06	625230	2.27718e+06	767294	2.7655e+06	655683	1.63317e+06	1.17184e+06	1.61943e+06	1.24068e+06		High	High	High	High	High	High	High	High	High	High
		FALSE	High	[R].LTVGLTR.[G]	1xTMT6plex [N-Term]		0.043037	0.00616547	1	6	13	F7CS60	F7CS60 [1029-1035]	0	988.635	0	2.4051e+06	6.31457e+06	2.08707e+06	4.57236e+06	1.66443e+06	4.94766e+06	1.04441e+06	1.71233e+06	1.09527e+06	2.32141e+06	1.01405e+06	2.03415e+06	3.4298e+06	1.79636e+06	4.11994e+06	3.2257e+06	3.1588e+06	1.63281e+06	2.10499e+06	3.789e+06	1.96925e+06	3.64861e+06		High	High	High	High	High	High	High	High	High	High
		FALSE	High	[R].GRISCTIANR.[C]	1xCarbamidomethyl [C5]; 1xTMT6plex [N-Term]		0.0451733	0.006464	1	6	1	F7CS60	F7CS60 [131-140]	1	1376.76	0	593792		503688		526560		492117		467245		341879		715928		828887		804482		454258		638969			High	Not Found	High	Not Found	High	Not Found	High	Not Found	High	Not Found
		FALSE	High	[R].TFYSCTTEGR.[Q]	1xCarbamidomethyl [C5]; 2xPhospho [T6; T7]; 1xTMT6plex [N-Term]	F7CS60 2xPhospho [T375; T376]	0.0513253	0.00730653	1	6	1	F7CS60	F7CS60 [370-379]	0	1610.62	0																							No Quan Values	High	Not Found	High	Not Found	High	Not Found	High	Not Found	High	Not Found
		FALSE	High	[R].ESKPLTGEQTTK.[L]	2xPhospho [T10; T11]; 2xTMT6plex [K3; K12]; 1xTMT6plex [N-Term]	F7CS60 2xPhospho [T994; T995]	0.0529145	0.00763909	1	6	3	F7CS60	F7CS60 [985-996]	0	2166.11	0	554668		535288		399820		225063		191783		178908		836782		570530		835945		459272		498800			High	Not Found	High	Not Found	High	Not Found	High	Not Found	High	Not Found
		FALSE	High	[K].IGEKWDR.[Q]	1xTMT6plex [K4]; 1xTMT6plex [N-Term]		0.0601641	0.00817625	1	7	1	F7CS60	F7CS60 [2351-2357]	1	1361.79	0	773964		777142		551333		172133		169674		217018		1.76461e+06		1.36934e+06		1.27984e+06		765761		864425			High	Not Found	High	Not Found	High	Not Found	High	Not Found	High	Not Found
		FALSE	High	[K].EKTGPMK.[E]	2xTMT6plex [K2; K7]; 1xTMT6plex [N-Term]		0.0628011	0.00861589	1	6	1	F7CS60	F7CS60 [1851-1857]	1	1477.9	0	581327		545897		352483		128758		114698		150765		1.09135e+06		882352		917486		503951		500531			High	Not Found	High	Not Found	High	Not Found	High	Not Found	High	Not Found
FALSE	399	5	64	77	374	[Master Protein] Filamin C OS=Equus caballus OX=9796 GN=FLNC PE=3 SV=1	High	High	High	High	High	High	High	High	High	High	High	High	High	High	High	High	High	High	High	High	High	High
	Checked	Protein FDR Confidence: Combined	Master	Accession	Description	Exp. q-value: Combined	Sum PEP Score	Coverage [%]	# Peptides	# PSMs	# Unique Peptides	# Protein Groups	# AAs	MW [kDa]	calc. pI	Score Sequest HT: Sequest HT	# Peptides (by Search Engine): Sequest HT	# Razor Peptides	Abundances (Grouped): F1, 126, SM_37, Sample	Abundances (Grouped): F2, 126, SM_42, Sample	Abundances (Grouped): F1, 127N, SM_37, Sample	Abundances (Grouped): F2, 127N, SM_42, Sample	Abundances (Grouped): F1, 127C, SM_37, Sample	Abundances (Grouped): F2, 127C, SM_42, Sample	Abundances (Grouped): F1, 128N, OM_37, Sample	Abundances (Grouped): F2, 128N, OM_42, Sample	Abundances (Grouped): F1, 128C, OM_37, Sample	Abundances (Grouped): F2, 128C, OM_42, Sample	Abundances (Grouped): F1, 129N, OM_37, Sample	Abundances (Grouped): F2, 129N, OM_42, Sample	Abundances (Grouped): F1, 129C, AD_37, Sample	Abundances (Grouped): F2, 129C, AD_42, Sample	Abundances (Grouped): F1, 130N, AD_37, Sample	Abundances (Grouped): F2, 130N, AD_42, Sample	Abundances (Grouped): F1, 130C, AD_37, Sample	Abundances (Grouped): F2, 130C, AD_42, Sample	Abundances (Grouped): F1, 131N, Pool, Control	Abundances (Grouped): F2, 131N, Pool, Control	Abundances (Grouped): F1, 131C, Pool, Control	Abundances (Grouped): F2, 131C, Pool, Control	Found in Sample: [S1] F1: 126, Sample, SM_37	Found in Sample: [S12] F2: 126, Sample, SM_42	Found in Sample: [S2] F1: 127N, Sample, SM_37	Found in Sample: [S13] F2: 127N, Sample, SM_42	Found in Sample: [S3] F1: 127C, Sample, SM_37	Found in Sample: [S14] F2: 127C, Sample, SM_42	Found in Sample: [S4] F1: 128N, Sample, OM_37	Found in Sample: [S15] F2: 128N, Sample, OM_42	Found in Sample: [S5] F1: 128C, Sample, OM_37
	FALSE	High	Master Protein	A0A3Q2GSY3	Filamin C OS=Equus caballus OX=9796 GN=FLNC PE=3 SV=1	0	303.981	24	77	374	64	1	2888	308	6.61	919.96	77	3	8.31085e+07	1.22212e+08	1.16087e+08	1.44491e+08	1.00069e+08	1.0015e+08	1.09103e+08	1.81746e+08	1.00366e+08	1.72672e+08	7.10013e+07	2.50812e+08	7.19365e+07	1.04224e+08	7.69935e+07	1.29904e+08	7.58719e+07	1.00247e+08	9.0341e+07	1.16943e+08	8.8209e+07	1.16577e+08	High	High	High	High	High	High	High	High	High
		Checked	Confidence	Annotated Sequence	Modifications	Modifications in Master Proteins	Qvality PEP	Qvality q-value	# Protein Groups	# Proteins	# PSMs	Master Protein Accessions	Positions in Master Proteins	# Missed Cleavages	Theo. MH+ [Da]	# Razor Quan Results	Abundances (Grouped): F1, 126, SM_37, Sample	Abundances (Grouped): F2, 126, SM_42, Sample	Abundances (Grouped): F1, 127N, SM_37, Sample	Abundances (Grouped): F2, 127N, SM_42, Sample	Abundances (Grouped): F1, 127C, SM_37, Sample	Abundances (Grouped): F2, 127C, SM_42, Sample	Abundances (Grouped): F1, 128N, OM_37, Sample	Abundances (Grouped): F2, 128N, OM_42, Sample	Abundances (Grouped): F1, 128C, OM_37, Sample	Abundances (Grouped): F2, 128C, OM_42, Sample	Abundances (Grouped): F1, 129N, OM_37, Sample	Abundances (Grouped): F2, 129N, OM_42, Sample	Abundances (Grouped): F1, 129C, AD_37, Sample	Abundances (Grouped): F2, 129C, AD_42, Sample	Abundances (Grouped): F1, 130N, AD_37, Sample	Abundances (Grouped): F2, 130N, AD_42, Sample	Abundances (Grouped): F1, 130C, AD_37, Sample	Abundances (Grouped): F2, 130C, AD_42, Sample	Abundances (Grouped): F1, 131N, Pool, Control	Abundances (Grouped): F2, 131N, Pool, Control	Abundances (Grouped): F1, 131C, Pool, Control	Abundances (Grouped): F2, 131C, Pool, Control	Quan Info	Found in Sample: [S1] F1: 126, Sample, SM_37	Found in Sample: [S12] F2: 126, Sample, SM_42	Found in Sample: [S2] F1: 127N, Sample, SM_37	Found in Sample: [S13] F2: 127N, Sample, SM_42	Found in Sample: [S3] F1: 127C, Sample, SM_37	Found in Sample: [S14] F2: 127C, Sample, SM_42	Found in Sample: [S4] F1: 128N, Sample, OM_37	Found in Sample: [S15] F2: 128N, Sample, OM_42	Found in Sample: [S5] F1: 128C, Sample, OM_37	Found in Sample: [S16] F2: 128C, Sample, OM_42
		FALSE	High	[R].RPIPCKLEPGGGAEAQAVR.[Y]	1xCarbamidomethyl [C5]; 1xTMT6plex [K6]; 1xTMT6plex [N-Term]		3.41913e-09	0	1	5	4	A0A3Q2GSY3	A0A3Q2GSY3 [1186-1204]	1	2464.39	0	637535		1.01518e+06		771486		817231		792972		456142		524551		648731		638045		756631		694508			High	High	High	High	High	High	High	High	High	High
		FALSE	High	[R].LIALLEVLSQKR.[M]	1xTMT6plex [K11]; 1xTMT6plex [N-Term]		1.47438e-06	9.48527e-05	2	8	4	A0A3Q2GSY3; A0A5F5PVA4	A0A3Q2GSY3 [247-258]; A0A5F5PVA4 [50-61]	1	1841.2	0	235940	1.22718e+06	267141	1.12197e+06	319085	843393	274251	2.1647e+06	257829	1.70272e+06	248008	1.74437e+07	227194	1.28709e+06	192713	1.84665e+06	253010	1.47593e+06	217273	1.18114e+06	299637	1.25231e+06	Shared	High	High	High	High	High	High	High	High	High	High
		FALSE	High	[R].LIALLEVLSQK.[RK]	1xTMT6plex [K11]; 1xTMT6plex [N-Term]		0.00024364	9.48527e-05	3	12	3	A0A3Q2GSY3; F7BH02; A0A5F5PVA4	A0A3Q2GSY3 [247-257]; F7BH02 [77-87]; A0A5F5PVA4 [50-60]	0	1685.1	0	210949	359704	445974	641021	336422	333756	318543	601840	290073	552829	231208	852082	181613	264774	229123	351605	165375	222660	278247	400590	316950	435811	Shared	High	High	High	High	High	High	High	High	High	High
		FALSE	High	[K].IECDDKGDGSCDVR.[Y]	2xCarbamidomethyl [C3; C11]; 1xTMT6plex [K6]; 1xTMT6plex [N-Term]		3.48995e-05	9.48527e-05	2	9	7	A0A3Q2GSY3; F7BH02	A0A3Q2GSY3 [793-806]; F7BH02 [621-634]	1	2083.98	0	2.19777e+07	2.4145e+07	5.2292e+07	4.13056e+07	3.41109e+07	1.8123e+07	2.78866e+07	2.58921e+07	1.98388e+07	2.36729e+07	1.2026e+07	3.74838e+07	1.65611e+07	1.31311e+07	1.03097e+07	1.59183e+07	1.39365e+07	1.29172e+07	2.0269e+07	1.72226e+07	2.39769e+07	2.1376e+07	Shared	High	High	High	High	High	High	High	High	High	High
		FALSE	High	[K].LENVSVALEFLER.[E]	1xTMT6plex [N-Term]		6.01416e-07	9.48527e-05	1	5	2	A0A3Q2GSY3	A0A3Q2GSY3 [274-286]	0	1747.98	0	488699		702442		511831		812893		809989		576743		391167		467712		464581		694366		629792			High	Not Found	High	Not Found	High	Not Found	High	Not Found	High	Not Found
		FALSE	High	[K].LENVSVALEFLEREHIK.[L]	1xTMT6plex [K17]; 1xTMT6plex [N-Term]		3.65318e-06	9.48527e-05	1	5	1	A0A3Q2GSY3	A0A3Q2GSY3 [274-290]	1	2484.42	0		682472		693607		555229		1.28163e+06		1.10004e+06		1.2484e+06		620866		963720		555011		634258		719827		Not Found	High	Not Found	High	Not Found	High	Not Found	High	Not Found	High
		FALSE	High	[K].LEPGGGAEAQAVR.[Y]	1xTMT6plex [N-Term]		2.02417e-07	9.48527e-05	1	5	6	A0A3Q2GSY3	A0A3Q2GSY3 [1192-1204]	0	1483.81	0	1.0887e+06	1.45565e+06	1.18853e+06	2.42075e+06	1.31445e+06	1.12773e+06	1.50894e+06	2.43034e+06	1.44221e+06	2.16535e+06	1.29273e+06	3.20022e+06	1.11757e+06	1.09689e+06	1.19471e+06	1.58925e+06	1.0928e+06	1.01622e+06	1.24311e+06	1.54215e+06	1.32472e+06	1.47688e+06		High	High	High	High	High	High	High	High	High	High
		FALSE	High	[R].LGSFGSITR.[Q]	1xTMT6plex [N-Term]		0.000388991	9.48527e-05	1	5	6	A0A3Q2GSY3	A0A3Q2GSY3 [2394-2402]	0	1166.67	0	2.4825e+06	1.18668e+07	3.65269e+06	1.27677e+07	3.13555e+06	9.33848e+06	4.13278e+06	1.76026e+07	4.31897e+06	1.58231e+07	3.14641e+06	2.19796e+07	3.15817e+06	9.15995e+06	2.8839e+06	1.19148e+07	2.9492e+06	8.37351e+06	3.2314e+06	1.15277e+07	3.42801e+06	1.12981e+07		High	High	High	High	High	High	High	High	High	High
		FALSE	High	[R].GPGLSQAFVGQK.[N]	1xTMT6plex [K12]; 1xTMT6plex [N-Term]		9.19146e-07	9.48527e-05	1	4	8	A0A3Q2GSY3	A0A3Q2GSY3 [2805-2816]	0	1646.96	0	2.33624e+06	7.96135e+06	3.21867e+06	9.54795e+06	2.70319e+06	6.8413e+06	2.86496e+06	1.56032e+07	2.77666e+06	1.42366e+07	1.9529e+06	2.0721e+07	1.49619e+06	6.37557e+06	1.96732e+06	9.02706e+06	1.61106e+06	5.70215e+06	2.42566e+06	8.20622e+06	2.35182e+06	8.02741e+06		High	High	High	High	High	High	High	High	High	High
		FALSE	High	[R].GVAGVPAEFSIWTR.[E]	1xTMT6plex [N-Term]		3.01672e-05	9.48527e-05	1	5	1	A0A3Q2GSY3	A0A3Q2GSY3 [2490-2503]	0	1718.94	0	2.68197e+06		2.83145e+06		2.95877e+06		2.88679e+06		2.83317e+06		2.58404e+06		2.32868e+06		2.88821e+06		2.42831e+06		2.99346e+06		3.0186e+06			High	Not Found	High	Not Found	High	Not Found	High	Not Found	High	Not Found
		FALSE	High	[R].GSSYSSIPK.[F]	1xTMT6plex [K9]; 1xTMT6plex [N-Term]		0.000470285	9.48527e-05	1	4	8	A0A3Q2GSY3	A0A3Q2GSY3 [2785-2793]	0	1383.79	0	553907	754878	688238	1.18656e+06	573340	646696	619270	1.44839e+06	618859	1.05117e+06	406371	1.84604e+06	349462	677484	422652	902024	439885	591426	514326	871786	514504	734123		High	High	High	High	High	High	High	High	High	High
		FALSE	High	[R].GAGGQGQLDVR.[M]	1xTMT6plex [N-Term]		8.55432e-06	9.48527e-05	1	5	6	A0A3Q2GSY3	A0A3Q2GSY3 [1169-1179]	0	1286.7	0	1.03666e+06	4.85595e+06	1.52636e+06	5.98676e+06	1.12403e+06	3.50811e+06	1.1318e+06	6.51394e+06	1.15229e+06	5.77549e+06	549250	8.18711e+06	663180	3.68132e+06	950795	3.97452e+06	747400	3.34741e+06	858385	4.46211e+06	890896	4.17595e+06		High	High	High	High	High	High	High	High	High	High
		FALSE	High	[K].GAGSGELKVTVK.[G]	2xTMT6plex [K8; K12]; 1xTMT6plex [N-Term]		3.26049e-05	9.48527e-05	2	9	3	A0A3Q2GSY3; F7BH02	A0A3Q2GSY3 [680-691]; F7BH02 [509-520]	1	1833.14	0	1.14647e+07		1.94621e+07		1.38243e+07		7.9813e+06		7.48864e+06		3.61407e+06		6.74745e+06		8.02086e+06		7.79242e+06		8.25666e+06		8.21272e+06		Shared	High	Not Found	High	Not Found	High	Not Found	High	Not Found	High	Not Found
		FALSE	High	[R].FVPQEMGPHTVTVK.[Y]	1xTMT6plex [K14]; 1xTMT6plex [N-Term]		1.16308e-07	9.48527e-05	1	5	4	A0A3Q2GSY3	A0A3Q2GSY3 [2441-2454]	0	2028.14	0	1.22962e+06	3.23007e+06	2.02842e+06	3.23936e+06	1.60995e+06	2.42371e+06	1.81028e+06	4.56588e+06	1.70171e+06	4.20401e+06	905206	6.05697e+06	950995	2.34975e+06	862215	3.74108e+06	1.06144e+06	2.30559e+06	1.34196e+06	2.6191e+06	1.29834e+06	2.90848e+06		High	High	High	High	High	High	High	High	High	High
		FALSE	High	[K].LDVHFAGAGK.[G]	1xTMT6plex [K10]; 1xTMT6plex [N-Term]		0.000560207	9.48527e-05	1	5	2	A0A3Q2GSY3	A0A3Q2GSY3 [1079-1088]	0	1472.86	0	259241		251572		296111		411844		368633		326130		272306		277546		254455		273064		319445			High	Not Found	High	Not Found	High	Not Found	High	Not Found	High	Not Found
		FALSE	High	[R].HIGISFTPK.[E]	1xTMT6plex [K9]; 1xTMT6plex [N-Term]		0.000342724	9.48527e-05	1	5	10	A0A3Q2GSY3	A0A3Q2GSY3 [2163-2171]	0	1457.89	0	1.44064e+06	2.17285e+06	2.18284e+06	1.97065e+06	1.83095e+06	1.42403e+06	2.05091e+06	2.81601e+06	1.76801e+06	2.83562e+06	1.4885e+06	3.44708e+06	1.32637e+06	1.46294e+06	1.35932e+06	2.20079e+06	1.31579e+06	1.37475e+06	1.628e+06	1.69253e+06	1.6421e+06	1.7063e+06		High	High	High	High	High	High	High	High	High	High
		FALSE	High	[R].TYAVSYVPK.[V]	1xTMT6plex [K9]; 1xTMT6plex [N-Term]		0.000216726	9.48527e-05	1	5	3	A0A3Q2GSY3	A0A3Q2GSY3 [512-520]	0	1485.87	0	736933	875860	1.00252e+06	961741	992605	693509	1.07089e+06	1.25884e+06	832691	1.35263e+06	581682	1.81105e+06	653686	710380	591710	1.07354e+06	665777	618756	660956	744836	718525	762821		High	High	High	High	High	High	High	High	High	High
		FALSE	High	[R].VGVTEGCDPTR.[V]	1xCarbamidomethyl [C7]; 1xTMT6plex [N-Term]		4.8569e-05	9.48527e-05	1	5	6	A0A3Q2GSY3	A0A3Q2GSY3 [1519-1529]	0	1419.71	0	1.08463e+06	1.35377e+06	1.52751e+06	1.45703e+06	1.32115e+06	910344	1.30183e+06	1.94096e+06	1.23509e+06	1.46382e+06	667385	2.47088e+06	842151	885743	887117	1.14876e+06	787217	874102	1.06682e+06	1.09836e+06	978689	1.05167e+06		High	High	High	High	High	High	High	High	High	High
		FALSE	High	[R].TGVEVGKPTHFTVLTK.[G]	2xTMT6plex [K7; K16]; 1xTMT6plex [N-Term]		1.60811e-06	9.48527e-05	1	5	2	A0A3Q2GSY3	A0A3Q2GSY3 [1057-1072]	0	2401.44	0	717910	1.49862e+06	1.16765e+06	1.77581e+06	1.0094e+06	1.3862e+06	1.15759e+06	1.43486e+06	921995	1.65236e+06	469298	1.46891e+06	675360	1.03097e+06	617837	1.26987e+06	675581	965298	783804	1.2586e+06	536982	1.0932e+06		High	High	High	High	High	High	High	High	High	High
		FALSE	High	[K].TEAAEIVEGEDSAYSVR.[F]	1xTMT6plex [N-Term]		8.59161e-07	9.48527e-05	1	5	3	A0A3Q2GSY3	A0A3Q2GSY3 [2424-2440]	0	2055.01	0	281577	734556	273812	477003	298955	404347	400137	859436	369460	806987	324569	980368	299573	445182	312422	1.16024e+06	302812	454570	330706	451218	283641	621240		High	High	High	High	High	High	High	High	High	High
		FALSE	High	[K].TEAAEIVEGEDSAYSVR.[F]	1xPhospho [S/T/Y]; 1xTMT6plex [N-Term]	A0A3Q2GSY3 1xPhospho [S/Y/T]	0.000112202	9.48527e-05	1	5	5	A0A3Q2GSY3	A0A3Q2GSY3 [2424-2440]	0	2134.97	0		84923.9		182562		87686.9		195722		154862		253462		63761.5				51734.7		70449.1		108788		Not Found	High	Not Found	High	Not Found	High	Not Found	High	Not Found	High
		FALSE	High	[R].TSQLNVGTSTDVSLK.[I]	1xTMT6plex [K15]; 1xTMT6plex [N-Term]		8.21483e-05	9.48527e-05	1	5	1	A0A3Q2GSY3	A0A3Q2GSY3 [2117-2131]	0	2008.13	0		151422		145192		110272		187355		148772		264148		95371.8		164006		91322.5		103019		157890		Not Found	High	Not Found	High	Not Found	High	Not Found	High	Not Found	High
		FALSE	High	[K].VKAEGPGLNR.[T]	1xTMT6plex [K2]; 1xTMT6plex [N-Term]		0.000337751	9.48527e-05	1	5	2	A0A3Q2GSY3	A0A3Q2GSY3 [1047-1056]	1	1498.91	0	395431		504818		474827		498159		469352		307992		344771		389927		345369		398425		447491			High	Not Found	High	Not Found	High	Not Found	High	Not Found	High	Not Found
		FALSE	High	[K].YGGPQHIVGSPFK.[A]	1xTMT6plex [K13]; 1xTMT6plex [N-Term]		9.9873e-06	9.48527e-05	1	5	6	A0A3Q2GSY3	A0A3Q2GSY3 [2740-2752]	0	1845.04	0	5.08323e+06	3.08665e+06	6.48703e+06	3.75538e+06	6.44945e+06	3.20282e+06	6.27536e+06	4.04951e+06	5.75787e+06	4.36411e+06	4.95267e+06	4.69464e+06	5.32353e+06	2.60931e+06	4.98788e+06	3.49903e+06	5.69783e+06	2.75918e+06	5.61745e+06	3.19285e+06	5.48406e+06	3.13737e+06		High	High	High	High	High	High	High	High	High	High
		FALSE	High	[K].VTVLFAGQNIER.[S]	1xTMT6plex [N-Term]		1.23589e-05	9.48527e-05	1	5	4	A0A3Q2GSY3	A0A3Q2GSY3 [527-538]	0	1575.91	0	767283	3.15473e+06	935041	2.47941e+06	823208	2.37766e+06	1.01621e+06	3.72006e+06	848147	3.74593e+06	632393	4.69147e+06	676999	2.43601e+06	805720	3.35673e+06	714084	2.57981e+06	831787	2.8514e+06	831470	2.98024e+06		High	High	High	High	High	High	High	High	High	High
		FALSE	High	[R].VYNVTYTVK.[E]	1xTMT6plex [K9]; 1xTMT6plex [N-Term]		0.000175719	9.48527e-05	1	4	12	A0A3Q2GSY3	A0A3Q2GSY3 [2854-2862]	0	1544.91	0	2.81767e+06	1.25162e+07	3.79605e+06	1.99784e+07	2.90535e+06	1.42144e+07	3.05986e+06	2.60085e+07	2.98678e+06	2.31992e+07	2.14382e+06	3.36146e+07	1.70649e+06	1.113e+07	1.83765e+06	1.31371e+07	1.86674e+06	1.06734e+07	2.74767e+06	1.42981e+07	2.56187e+06	1.30733e+07		High	High	High	High	High	High	High	High	High	High
		FALSE	High	[K].VKVYGPGVEK.[T]	2xTMT6plex [K2; K10]; 1xTMT6plex [N-Term]		0.00029901	9.48527e-05	1	5	3	A0A3Q2GSY3	A0A3Q2GSY3 [944-953]	1	1763.1	0	1.04899e+06	3.7582e+06	1.59386e+06	1.78084e+06	1.39513e+06	1.36137e+06	1.05031e+06	2.85245e+06	897854	3.02771e+06	410344	3.697e+06	929151	1.93342e+06	846623	5.44297e+06	879005	1.47981e+06	867431	1.65923e+06	896876	1.9468e+06		High	High	High	High	High	High	High	High	High	High
		FALSE	High	[R].VNVGEGSHPEK.[V]	1xTMT6plex [K11]; 1xTMT6plex [N-Term]		0.000214622	9.48527e-05	1	5	1	A0A3Q2GSY3	A0A3Q2GSY3 [933-943]	0	1610.89	0	95632.1		128728		120369		132707		111888		68749.3		112165		105913		122248		96244.2		105382			High	Not Found	High	Not Found	High	Not Found	High	Not Found	High	Not Found
		FALSE	High	[R].VPQTFTVDCSQAGR.[A]	1xCarbamidomethyl [C9]; 1xTMT6plex [N-Term]		0.000134378	9.48527e-05	1	5	3	A0A3Q2GSY3	A0A3Q2GSY3 [1638-1651]	0	1794.9	0	183423	354343	210809	431576	215423	347844	192752	299777	164533	269179	119322	333073	152991	289413	150648	188546	157360	270377	155782	345772	175803	269061		High	High	High	High	High	High	High	High	High	High
		FALSE	High	[K].VPQLPITNFNR.[D]	1xTMT6plex [N-Term]		0.000171485	9.48527e-05	1	5	1	A0A3Q2GSY3	A0A3Q2GSY3 [350-360]	0	1527.88	0	498646		553525		562879		850582		800914		715490		464406		469989		491357		608292		682236			High	Not Found	High	Not Found	High	Not Found	High	Not Found	High	Not Found
		FALSE	High	[R].SLTATGGNHVTAR.[V]	1xTMT6plex [N-Term]		1.58501e-06	9.48527e-05	1	5	4	A0A3Q2GSY3	A0A3Q2GSY3 [1456-1468]	0	1513.83	0	447693		510843		503730		621203		578267		387968		441458		509649		449123		494964		468599			High	Not Found	High	Not Found	High	Not Found	High	Not Found	High	Not Found
		FALSE	High	[R].SPFEVQVSPEAGAQK.[V]	1xTMT6plex [K15]; 1xTMT6plex [N-Term]		5.04962e-06	9.48527e-05	1	5	1	A0A3Q2GSY3	A0A3Q2GSY3 [736-750]	0	2032.11	0		1.01835e+06		1.10307e+06		778434		1.34262e+06		1.27795e+06		1.67492e+06		933194		968950		947890		1.11687e+06		1.11949e+06		Not Found	High	Not Found	High	Not Found	High	Not Found	High	Not Found	High
		FALSE	High	[R].SPFPVHVAEACNPNACR.[A]	2xCarbamidomethyl [C11; C16]; 1xTMT6plex [N-Term]		1.80362e-05	9.48527e-05	1	2	2	A0A3Q2GSY3	A0A3Q2GSY3 [639-655]	0	2155.04	0	353999		456061		410581		462155		468645		400697		433463		501184		430636		436558		445401			High	Not Found	High	Not Found	High	Not Found	High	Not Found	High	Not Found
		FALSE	High	[K].SPFVVNVAPPLDLSK.[V]	1xTMT6plex [K15]; 1xTMT6plex [N-Term]		5.09893e-05	9.48527e-05	1	5	3	A0A3Q2GSY3	A0A3Q2GSY3 [1131-1145]	0	2041.21	0	1.98628e+06	9.40829e+06	3.21472e+06	1.23915e+07	2.75121e+06	8.417e+06	3.39187e+06	1.11413e+07	3.19203e+06	1.15987e+07	2.17386e+06	1.36795e+07	2.51582e+06	1.36284e+07	2.68917e+06	1.2585e+07	2.35611e+06	1.44955e+07	2.95767e+06	9.49643e+06	2.81239e+06	1.01928e+07		High	High	High	High	High	High	High	High	High	High
		FALSE	High	[R].RLTVTSLQETGLK.[V]	1xTMT6plex [K13]; 1xTMT6plex [N-Term]		0.000329622	9.48527e-05	1	5	4	A0A3Q2GSY3	A0A3Q2GSY3 [2573-2585]	1	1904.16	0	980533	3.64186e+06	1.06533e+06	5.77565e+06	1.13648e+06	3.53722e+06	1.26142e+06	6.08199e+06	1.22942e+06	5.76731e+06	1.03975e+06	7.14134e+06	1.22567e+06	3.56159e+06	1.14292e+06	4.54951e+06	1.2389e+06	3.59559e+06	1.18517e+06	4.10806e+06	1.32327e+06	4.28546e+06		High	High	High	High	High	High	High	High	High	High
		FALSE	High	[K].CLVTGACLGPR.[I]	2xCarbamidomethyl [C1; C7]; 1xTMT6plex [N-Term]		3.26049e-05	9.48527e-05	1	1	2	A0A3Q2GSY3	A0A3Q2GSY3 [1816-1826]	0	1432.76	0		879870		1.13702e+06		840567		1.0624e+06		888190		1.35829e+06		741642		796684		728780		631556		719443		Not Found	High	Not Found	High	Not Found	High	Not Found	High	Not Found	High
		FALSE	High	[R].AYGPGLEGGLVNK.[A]	1xTMT6plex [K13]; 1xTMT6plex [N-Term]		9.50725e-05	9.48527e-05	1	5	2	A0A3Q2GSY3	A0A3Q2GSY3 [1532-1544]	0	1733	0		1.40627e+06		1.88578e+06		1.13981e+06		2.48071e+06		2.12695e+06		2.89845e+06		1.27149e+06		1.98104e+06		1.21952e+06		1.44906e+06		1.3169e+06		Not Found	High	Not Found	High	Not Found	High	Not Found	High	Not Found	High
		FALSE	High	[K].AGTNMMMVGVHGPK.[T]	1xTMT6plex [K14]; 1xTMT6plex [N-Term]		5.24869e-06	9.48527e-05	1	4	2	A0A3Q2GSY3	A0A3Q2GSY3 [2826-2839]	0	1888	0	403092	1.17555e+06	519770	717778	418947	537769	546346	868121	496089	895683	342823	1.13235e+06	445541	538107	441327	934067	427750	619339	430355	603035	496605	646928		High	High	High	High	High	High	High	High	High	High
		FALSE	High	[K].ATIRPVFDPSK.[V]	1xTMT6plex [K11]; 1xTMT6plex [N-Term]		0.000484208	9.48527e-05	1	5	10	A0A3Q2GSY3	A0A3Q2GSY3 [1324-1334]	0	1689.01	0	4.64617e+06	3.98733e+06	6.41846e+06	3.83558e+06	5.60524e+06	2.96629e+06	6.9862e+06	4.29513e+06	6.17721e+06	4.44045e+06	3.57943e+06	6.11785e+06	4.24274e+06	3.11839e+06	5.40899e+06	3.99438e+06	4.50383e+06	3.14508e+06	5.35585e+06	3.27238e+06	5.16926e+06	3.41673e+06		High	High	High	High	High	High	High	High	High	High
		FALSE	High	[R].ARVPQTFTVDCSQAGR.[A]	1xCarbamidomethyl [C11]; 1xTMT6plex [N-Term]		7.43037e-08	9.48527e-05	1	5	3	A0A3Q2GSY3	A0A3Q2GSY3 [1636-1651]	1	2022.04	0	127136	287217	180480	281337	184349	228224	154928	305833	178113	331319	131586	395573	133328	203428	196024	297278	183931	227314	131860	260100	149121	286864		High	High	High	High	High	High	High	High	High	High
		FALSE	High	[K].FNGAHIPGSPFK.[I]	1xTMT6plex [K12]; 1xTMT6plex [N-Term]		0.000484208	9.48527e-05	1	5	1	A0A3Q2GSY3	A0A3Q2GSY3 [2645-2656]	0	1729.98	0		238121		214922		146684		236180		233129		318274		148431		254007		153561		186179		173515		Not Found	High	Not Found	High	Not Found	High	Not Found	High	Not Found	High
		FALSE	High	[R].EVTTEFTVDAR.[S]	1xTMT6plex [N-Term]		8.93512e-06	9.48527e-05	1	5	3	A0A3Q2GSY3	A0A3Q2GSY3 [1445-1455]	0	1496.78	0	471550	425371	571985	412620	460079	397231	513562	615120	416020	622220	259755	791823	312685	378619	381833	592375	287887	413516	431526	432570	363045	483743		High	High	High	High	High	High	High	High	High	High
		FALSE	High	[R].FDDKHIPGSPFTAK.[I]	2xTMT6plex [K4; K14]; 1xTMT6plex [N-Term]		3.10592e-05	9.48527e-05	1	5	2	A0A3Q2GSY3	A0A3Q2GSY3 [2095-2108]	1	2247.27	0	382673	2.46952e+06	1.04504e+06	2.23624e+06	773206	2.03635e+06	1.21058e+06	3.122e+06	1.08012e+06	3.14771e+06	503219	4.18463e+06	813282	1.83522e+06	683991	2.6898e+06	803108	1.74093e+06	754923	1.77814e+06	757679	2.21973e+06		High	High	High	High	High	High	High	High	High	High
		FALSE	High	[K].EVGEHVVSVR.[K]	1xTMT6plex [N-Term]		6.66327e-05	9.48527e-05	1	5	8	A0A3Q2GSY3	A0A3Q2GSY3 [2172-2181]	0	1339.75	0	1.07329e+06	557931	1.08641e+06	613259	1.1607e+06	411406	1.05968e+06	801189	1.12445e+06	847350	753420	924392	828976	427206	1.18495e+06	682899	971698	430824	1.01666e+06	496792	931367	496758		High	High	High	High	High	High	High	High	High	High
		FALSE	High	[K].IECDDKGDGSCDVR.[Y]	2xCarbamidomethyl [C3; C11]; 1xPhospho [S10]; 1xTMT6plex [K6]; 1xTMT6plex [N-Term]	A0A3Q2GSY3 1xPhospho [S802]; F7BH02 1xPhospho [S630]	0.000806207	0.000266709	2	9	3	A0A3Q2GSY3; F7BH02	A0A3Q2GSY3 [793-806]; F7BH02 [621-634]	1	2163.95	0	451974	762160	1.03393e+06	1.3664e+06	726825	656746	634811	836729	411961	651118	249282	1.17119e+06	382833	429537	299308	581742	276016	387044	377626	593517	460176	791722	Shared	High	High	High	High	High	High	High	High	High	High
		FALSE	High	[K].VDPSHDASK.[V]	1xTMT6plex [K9]; 1xTMT6plex [N-Term]		0.000838136	0.000266709	2	8	7	A0A3Q2GSY3; A0A5F5PVA4	A0A3Q2GSY3 [1038-1046]; A0A5F5PVA4 [839-847]	0	1413.77	0	1.15466e+06	250927	986109	226592	1.10152e+06	137099	937531	328821	909203	275618	509592	547113	883516	153425	716253	312908	1.03469e+06	160067	812904	201096	823162	216063	Shared	High	High	High	High	High	High	High	High	High	High
		FALSE	High	[R].IHALPTGDASK.[C]	1xTMT6plex [K11]; 1xTMT6plex [N-Term]		0.000919165	0.000348406	1	5	1	A0A3Q2GSY3	A0A3Q2GSY3 [1805-1815]	0	1567.92	0																							No Quan Values	High	Not Found	High	Not Found	High	Not Found	High	Not Found	High	Not Found
		FALSE	High	[K].VCAYGPGLK.[G]	1xCarbamidomethyl [C2]; 1xTMT6plex [K9]; 1xTMT6plex [N-Term]		0.00110578	0.000397416	1	5	6	A0A3Q2GSY3	A0A3Q2GSY3 [1242-1250]	0	1422.82	0	1.56753e+06	1.23343e+06	2.3052e+06	2.75991e+06	1.97261e+06	1.32821e+06	2.07106e+06	2.38375e+06	1.84286e+06	2.17438e+06	1.02562e+06	3.67936e+06	1.43364e+06	1.21253e+06	1.44257e+06	1.38091e+06	1.41268e+06	1.19592e+06	1.58e+06	1.605e+06	1.46392e+06	1.61883e+06		High	High	High	High	High	High	High	High	High	High
		FALSE	High	[K].HVTNSPFK.[I]	1xTMT6plex [K8]; 1xTMT6plex [N-Term]		0.000937206	0.000397416	1	5	4	A0A3Q2GSY3	A0A3Q2GSY3 [2186-2193]	0	1387.81	0	225610	1.8675e+06	236529	1.70098e+06	242259	1.45569e+06	272892	2.35962e+06	262112	2.55178e+06	316635	2.60137e+06	229862	1.60074e+06	224361	2.4873e+06	260667	1.39115e+06	257993	1.76385e+06	262490	1.51735e+06		High	High	High	High	High	High	High	High	High	High
		FALSE	High	[K].GEITGEVR.[M]	1xTMT6plex [N-Term]		0.00164325	0.000446755	2	9	24	A0A3Q2GSY3; F7BH02	A0A3Q2GSY3 [1959-1966]; F7BH02 [1802-1809]	0	1089.61	0	5.57441e+06	1.6024e+06	7.77921e+06	1.79909e+06	5.63663e+06	1.06223e+06	6.60712e+06	2.20983e+06	6.96906e+06	2.45911e+06	3.09931e+06	3.62063e+06	3.84873e+06	1.21968e+06	5.7518e+06	1.3344e+06	4.19443e+06	1.13225e+06	5.09798e+06	1.67665e+06	4.74592e+06	1.64526e+06	Shared	High	High	High	High	High	High	High	High	High	High
		FALSE	High	[K].IKVLPAHDASK.[V]	2xTMT6plex [K2; K11]; 1xTMT6plex [N-Term]		0.00175177	0.000446755	1	5	1	A0A3Q2GSY3	A0A3Q2GSY3 [1708-1718]	1	1866.18	0	604582		851437		805742		696317		581799		339203		529514		485639		636617		567706		693826			High	Not Found	High	Not Found	High	Not Found	High	Not Found	High	Not Found
		FALSE	High	[K].IQQNTFTR.[W]	1xTMT6plex [N-Term]		0.0016192	0.000446755	3	12	22	A0A3Q2GSY3; F7BH02; A0A5F5PVA4	A0A3Q2GSY3 [214-221]; F7BH02 [44-51]; A0A5F5PVA4 [17-24]	0	1236.69	0	3.35438e+07	1.92369e+07	7.62043e+07	2.62682e+07	4.7061e+07	1.48221e+07	4.07997e+07	2.599e+07	4.09451e+07	2.51619e+07	2.62636e+07	3.65736e+07	2.18005e+07	1.06406e+07	2.64552e+07	1.19866e+07	2.44982e+07	9.12873e+06	3.50617e+07	1.98573e+07	3.4299e+07	1.97132e+07	Shared	High	High	High	High	High	High	High	High	High	High
		FALSE	High	[K].GAGSGELK.[V]	1xTMT6plex [K8]; 1xTMT6plex [N-Term]		0.0020823	0.000575726	2	9	4	A0A3Q2GSY3; F7BH02	A0A3Q2GSY3 [680-687]; F7BH02 [509-516]	0	1176.7	0	3.77659e+06	2.62905e+06	7.70183e+06	4.09131e+06	5.32769e+06	1.89227e+06	4.17013e+06	2.71847e+06	4.09232e+06	2.54196e+06	1.84236e+06	3.56644e+06	2.21854e+06	1.48298e+06	2.60918e+06	1.79657e+06	2.55011e+06	1.3554e+06	3.5592e+06	2.31437e+06	3.45851e+06	2.31105e+06	Shared	High	High	High	High	High	High	High	High	High	High
		FALSE	High	[R].VLNPSGAK.[T]	1xTMT6plex [K8]; 1xTMT6plex [N-Term]		0.00219903	0.000629628	1	5	12	A0A3Q2GSY3	A0A3Q2GSY3 [1469-1476]	0	1243.78	0	5.05929e+06	4.93447e+06	7.46526e+06	5.86228e+06	5.9749e+06	3.62269e+06	5.98818e+06	7.61862e+06	5.36192e+06	5.89417e+06	2.87949e+06	1.03893e+07	3.44842e+06	3.44268e+06	3.76411e+06	4.40442e+06	3.8493e+06	3.45863e+06	4.75544e+06	4.49494e+06	4.71915e+06	4.3913e+06		High	High	High	High	High	High	High	High	High	High
		FALSE	High	[R].VPVKDVVDPGK.[V]	2xTMT6plex [K4; K11]; 1xTMT6plex [N-Term]		0.00238109	0.000629628	1	5	3	A0A3Q2GSY3	A0A3Q2GSY3 [1612-1622]	1	1840.15	0	1.15299e+06	703452	1.48827e+06	1.07544e+06	1.62124e+06	484416	1.60145e+06	951118	1.43321e+06	925268	1.14218e+06	1.57464e+06	1.08038e+06	492454	953373	659193	1.16053e+06	498572	1.30216e+06	706309	1.54118e+06	696622		High	High	High	High	High	High	High	High	High	High
		FALSE	High	[K].ITGDDSMR.[T]	1xTMT6plex [N-Term]		0.00252789	0.000669205	1	5	4	A0A3Q2GSY3	A0A3Q2GSY3 [2109-2116]	0	1123.56	0	140874	531686	205917	492815	141907	323516	180336	599487	177043	668372	110964	657960	133366	319925	165268	567753	143045	280546	168571	517568	147642	331172		High	High	High	High	High	High	High	High	High	High
		FALSE	High	[K].YADQEVPR.[S]	1xTMT6plex [N-Term]		0.00277994	0.000669205	1	5	8	A0A3Q2GSY3	A0A3Q2GSY3 [1696-1703]	0	1206.63	0	1.9483e+06	2.69364e+06	3.16713e+06	3.27469e+06	2.78393e+06	2.84074e+06	2.61851e+06	4.56665e+06	2.74295e+06	3.81682e+06	1.49641e+06	5.62162e+06	1.84813e+06	2.61291e+06	1.93058e+06	2.3513e+06	1.98377e+06	2.51787e+06	2.1489e+06	2.97858e+06	2.14616e+06	3.11971e+06		High	High	High	High	High	High	High	High	High	High
		FALSE	High	[R].ASGPGLER.[G]	1xTMT6plex [N-Term]		0.00323281	0.000842732	1	5	3	A0A3Q2GSY3	A0A3Q2GSY3 [1337-1344]	0	1015.57	0	1.22725e+06	7.06112e+06	2.03984e+06	7.32006e+06	1.50037e+06	4.2527e+06	1.3112e+06	1.01926e+07	1.38719e+06	8.76273e+06	1.29137e+06	1.56704e+07	1.20785e+06	5.26531e+06	1.15673e+06	4.73315e+06	1.30731e+06	5.03224e+06	1.21883e+06	6.44531e+06	1.31193e+06	6.20252e+06		High	High	High	High	High	High	High	High	High	High
		FALSE	High	[K].EKGDYILIVK.[W]	2xTMT6plex [K2; K10]; 1xTMT6plex [N-Term]		0.00394037	0.000925382	1	4	1	A0A3Q2GSY3	A0A3Q2GSY3 [2863-2872]	1	1865.17	0	1.20985e+07		1.82809e+07		1.42081e+07		1.54782e+07		1.27976e+07		10367991		9.19382e+06		9.61185e+06		9.54584e+06		1.3134e+07		1.13223e+07			High	Not Found	High	Not Found	High	Not Found	High	Not Found	High	Not Found
		FALSE	High	[K].IKVLPAHDASK.[V]	1xPhospho [S10]; 2xTMT6plex [K2; K11]; 1xTMT6plex [N-Term]	A0A3Q2GSY3 1xPhospho [S1717]	0.00459512	0.000967262	1	5	1	A0A3Q2GSY3	A0A3Q2GSY3 [1708-1718]	1	1946.14	0	275334		402232		368990		301727		297636		196616		283277		268160		325586		311409		283655			High	Not Found	High	Not Found	High	Not Found	High	Not Found	High	Not Found
		FALSE	High	[K].AIVDGNLK.[L]	1xTMT6plex [K8]; 1xTMT6plex [N-Term]		0.00550745	0.000993499	3	12	1	A0A3Q2GSY3; F7BH02; A0A5F5PVA4	A0A3Q2GSY3 [298-305]; F7BH02 [128-135]; A0A5F5PVA4 [101-108]	0	1287.8	0	4.02387e+06		5.59041e+06		5.09156e+06		7.18084e+06		6.76739e+06		4.81349e+06		3.33544e+06		3.11178e+06		3.62212e+06		5.09194e+06		5.05776e+06		Shared	High	Not Found	High	Not Found	High	Not Found	High	Not Found	High	Not Found
		FALSE	High	[R].CSYVPTKPIK.[H]	1xCarbamidomethyl [C1]; 2xTMT6plex [K7; K10]; 1xTMT6plex [N-Term]		0.00491373	0.000993499	1	5	2	A0A3Q2GSY3	A0A3Q2GSY3 [905-914]	0	1880.13	0	1.1394e+06	517154	1.505e+06	912633	1.834e+06	619195	1.37838e+06	888575	1.02758e+06	819199	878511	1.18181e+06	1.0964e+06	677130	682440	533107	909592	610387	973505	469234	1.45281e+06	630100		High	High	High	High	High	High	High	High	High	High
		FALSE	High	[K].GDYILIVK.[W]	1xTMT6plex [K8]; 1xTMT6plex [N-Term]		0.00700966	0.00128394	1	4	1	A0A3Q2GSY3	A0A3Q2GSY3 [2865-2872]	0	1378.87	0	6.17613e+06		8.38191e+06		6.54337e+06		9.12325e+06		8.80857e+06		6.17004e+06		4.60187e+06		5.99375e+06		5.22241e+06		7.60833e+06		6.72411e+06			High	Not Found	High	Not Found	High	Not Found	High	Not Found	High	Not Found
		FALSE	High	[K].AEGPGLNR.[T]	1xTMT6plex [N-Term]		0.00723572	0.00133508	1	5	1	A0A3Q2GSY3	A0A3Q2GSY3 [1049-1056]	0	1042.58	0		1.18117e+06		1.21572e+06		637322		1.39202e+06		4.37571e+06		3.38371e+06		1.98147e+06		1.08158e+06		693825		910364		1.16518e+06		Not Found	High	Not Found	High	Not Found	High	Not Found	High	Not Found	High
		FALSE	High	[R].AGGTGLER.[G]	1xTMT6plex [N-Term]		0.00835379	0.00151241	1	5	5	A0A3Q2GSY3	A0A3Q2GSY3 [2482-2489]	0	989.558	0	654856	1.551e+06	941464	1.54948e+06	813375	1.02285e+06	921837	2.08407e+06	891664	1.81258e+06	786849	2.69798e+06	647009	1.05391e+06	783655	1.39793e+06	734314	1.01598e+06	784560	1.40227e+06	766216	1.36061e+06		High	High	High	High	High	High	High	High	High	High
		FALSE	High	[K].YGGHPVPK.[F]	1xTMT6plex [K8]; 1xTMT6plex [N-Term]		0.00886104	0.00174005	1	5	7	A0A3Q2GSY3	A0A3Q2GSY3 [1407-1414]	0	1312.78	0	1.25013e+06	570009	1.61511e+06	348113	1.6264e+06	281454	1.53597e+06	588810	1.33366e+06	694223	889595	782085	1.19326e+06	355108	1.24629e+06	765086	1.22086e+06	331775	1.20637e+06	387495	1.43722e+06	402544		High	High	High	High	High	High	High	High	High	High
		FALSE	High	[K].AKLDVHFAGAGK.[G]	2xTMT6plex [K2; K12]; 1xTMT6plex [N-Term]		0.00976355	0.00183178	1	5	3	A0A3Q2GSY3	A0A3Q2GSY3 [1077-1088]	1	1901.16	0	474014	1.91002e+06	804010	2.58993e+06	732342	1.71667e+06	1.0312e+06	3.07493e+06	1.06428e+06	2.86319e+06	589904	3.50174e+06	630720	2.13647e+06	655688	2.11997e+06	615699	1.86332e+06	670068	2.18419e+06	656976	2.26744e+06		High	High	High	High	High	High	High	High	High	High
		FALSE	High	[K].LVSIDSK.[A]	1xTMT6plex [K7]; 1xTMT6plex [N-Term]		0.0101407	0.00187339	3	12	33	A0A3Q2GSY3; F7BH02; A0A5F5PVA4	A0A3Q2GSY3 [291-297]; F7BH02 [121-127]; A0A5F5PVA4 [94-100]	0	1219.77	0	5.67927e+07	6.15458e+07	1.1428e+08	9.57834e+07	7.68725e+07	4.51323e+07	7.03282e+07	1.19681e+08	6.85755e+07	9.92814e+07	4.42984e+07	1.54846e+08	3.77786e+07	3.27518e+07	4.1002e+07	4.60097e+07	4.2302e+07	2.88877e+07	5.82257e+07	6.60739e+07	5.85599e+07	5.51584e+07	Shared	High	High	High	High	High	High	High	High	High	High
		FALSE	High	[K].AEIAFEDR.[K]	1xTMT6plex [N-Term]		0.0104764	0.0019641	1	5	1	A0A3Q2GSY3	A0A3Q2GSY3 [2520-2527]	0	1179.62	0																							No Quan Values	Not Found	High	Not Found	High	Not Found	High	Not Found	High	Not Found	High
		FALSE	High	[R].VKEVADFK.[V]	2xTMT6plex [K2; K8]; 1xTMT6plex [N-Term]		0.0119437	0.00224929	1	5	5	A0A3Q2GSY3	A0A3Q2GSY3 [668-675]	1	1623.01	0	1.00306e+06	2.22573e+06	1.49537e+06	2.58547e+06	1.30046e+06	1.7786e+06	1.13356e+06	3.05204e+06	1.03136e+06	3.21772e+06	635402	4.11507e+06	887426	1.77464e+06	726557	2.2738e+06	863451	1.76507e+06	945558	2.06348e+06	1.10311e+06	2.24672e+06		High	High	High	High	High	High	High	High	High	High
		FALSE	High	[R].DLSDGLR.[L]	1xTMT6plex [N-Term]		0.0120095	0.00224929	1	5	11	A0A3Q2GSY3	A0A3Q2GSY3 [240-246]	0	1004.56	0	2.63188e+06	3.00087e+06	3.92305e+06	3.88922e+06	3.36523e+06	2.8464e+06	3.59164e+06	5.89509e+06	3.62728e+06	6.33995e+06	2.68024e+06	7.51298e+06	2.28176e+06	2.43162e+06	2.6219e+06	3.18381e+06	2.72562e+06	2.63662e+06	3.02617e+06	3.85351e+06	3.14069e+06	3.41275e+06		High	High	High	High	High	High	High	High	High	High
		FALSE	High	[K].KIQQNTFTR.[W]	1xTMT6plex [K1]; 1xTMT6plex [N-Term]		0.013189	0.00247227	3	12	5	A0A3Q2GSY3; F7BH02; A0A5F5PVA4	A0A3Q2GSY3 [213-221]; F7BH02 [43-51]; A0A5F5PVA4 [16-24]	1	1593.95	0	1.31394e+06	308350	1.89524e+06	386070	1.51694e+06	302069	1.57875e+06	555851	1.69995e+06	562316	1.1376e+06	543149	1.04699e+06	253331	1.17861e+06	443839	1.08245e+06	258082	1.26638e+06	369627	1.24139e+06	361819	Shared	High	High	High	High	High	High	High	High	High	High
		FALSE	High	[K].GTEELVK.[V]	1xTMT6plex [K7]; 1xTMT6plex [N-Term]		0.0139408	0.00247227	1	5	2	A0A3Q2GSY3	A0A3Q2GSY3 [695-701]	0	1233.75	0	400401	861735	669762	877492	444080	559025	547101	922501	408401	985971	386056	1.19333e+06	368961	625428	496177	915647	430403	562624	501310	738106	390262	665442		High	High	High	High	High	High	High	High	High	High
		FALSE	High	[K].VLPAHDASK.[V]	1xTMT6plex [K9]; 1xTMT6plex [N-Term]		0.0145755	0.00260863	1	5	3	A0A3Q2GSY3	A0A3Q2GSY3 [1710-1718]	0	1395.84	0	40931.5		30795.3		30755.9		38023.9		37445.6		27631.4		24487.5		32140.9		25292.9		27903.8		36340.5			High	High	High	High	High	High	High	High	High	High
		FALSE	High	[K].FSSDASK.[V]	1xTMT6plex [K7]; 1xTMT6plex [N-Term]		0.0146571	0.00264954	1	4	3	A0A3Q2GSY3	A0A3Q2GSY3 [2794-2800]	0	1199.67	0	1.25422e+06		1.8102e+06		1.50712e+06		1.49033e+06		1.18236e+06		1.00124e+06		722785		608534		729496		1.16581e+06		1.35064e+06			High	Not Found	High	Not Found	High	Not Found	High	Not Found	High	Not Found
		FALSE	High	[K].VYGPGVEK.[T]	1xTMT6plex [K8]; 1xTMT6plex [N-Term]		0.0170556	0.00307782	1	5	7	A0A3Q2GSY3	A0A3Q2GSY3 [946-953]	0	1306.78	0	1.85275e+06	874193	2.42369e+06	1.17338e+06	2.07285e+06	723031	2.02002e+06	1.46669e+06	1.84677e+06	1.25221e+06	983784	1.98417e+06	1.40364e+06	828829	1.65881e+06	986138	1.59578e+06	677232	1.78951e+06	891576	1.65015e+06	766471		High	High	High	High	High	High	High	High	High	High
		FALSE	High	[K].EVGEHVVSVR.[K]	1xPhospho [S8]; 1xTMT6plex [N-Term]	A0A3Q2GSY3 1xPhospho [S2179]	0.0175448	0.00315205	1	5	3	A0A3Q2GSY3	A0A3Q2GSY3 [2172-2181]	0	1419.72	0	1.29646e+06	570428	1.68302e+06	756527	1.4518e+06	501172	1.66267e+06	884530	1.65473e+06	874302	1.09214e+06	1.10641e+06	1.09357e+06	537034	1.11316e+06	662075	1.149e+06	551732	1.3947e+06	659628	1.30917e+06	615841		High	High	High	High	High	High	High	High	High	High
		FALSE	High	[K].DVVDPGK.[V]	1xTMT6plex [K7]; 1xTMT6plex [N-Term]		0.025056	0.00409338	1	5	3	A0A3Q2GSY3	A0A3Q2GSY3 [1616-1622]	0	1187.7	0	326625	1.07943e+06	503501	1.78025e+06	428785	961770	522476	1.31691e+06	401729	1.63657e+06	241209	1.75711e+06	267380	786281	326636	1.01414e+06	309197	891552	380618	1.03793e+06	384389	1.06384e+06		High	High	High	High	High	High	High	High	High	High
		FALSE	High	[K].GDGSCDVR.[Y]	1xCarbamidomethyl [C5]; 1xTMT6plex [N-Term]		0.0465646	0.00662205	2	9	1	A0A3Q2GSY3; F7BH02	A0A3Q2GSY3 [799-806]; F7BH02 [627-634]	0	1094.51	0	160112		215202		148191		128100		137932		64976.7		77359.3		125485		89185.2		163081		114554		Shared	High	Not Found	High	Not Found	High	Not Found	High	Not Found	High	Not Found
		FALSE	High	[K].GLHQMGIK.[Y]	1xTMT6plex [K8]; 1xTMT6plex [N-Term]		0.0532384	0.00763909	1	5	3	A0A3Q2GSY3	A0A3Q2GSY3 [1995-2002]	0	1341.81	0		376962		250334		271858		478302		478726		496556		234648		436138		268294		292553		315923		High	High	High	High	High	High	High	High	High	High
		FALSE	High	[K].HIPGSPFTAK.[I]	1xTMT6plex [K10]; 1xTMT6plex [N-Term]		0.0538924	0.00768206	2	8	2	A0A3Q2GSY3; A0A5F5PVA4	A0A3Q2GSY3 [2099-2108]; A0A5F5PVA4 [1929-1938]	0	1512.89	0																							No Quan Values	High	High	High	High	High	High	High	High	High	High
		FALSE	High	[K].VDPSHDASK.[V]	1xPhospho [S]; 1xTMT6plex [K9]; 1xTMT6plex [N-Term]	A0A3Q2GSY3 1xPhospho [S]; A0A5F5PVA4 1xPhospho [S]	0.0555639	0.0078152	2	8	4	A0A3Q2GSY3; A0A5F5PVA4	A0A3Q2GSY3 [1038-1046]; A0A5F5PVA4 [839-847]	0	1493.74	0		710210		671717		447932		889394		801862		1.12658e+06		465252		588297		464000		561424		589520	Shared	Not Found	High	Not Found	High	Not Found	High	Not Found	High	Not Found	High
		FALSE	High	[R].VGVTEGCDPTR.[V]	1xCarbamidomethyl [C7]; 1xPhospho [T10]; 1xTMT6plex [N-Term]	A0A3Q2GSY3 1xPhospho [T1528]	0.0631873	0.00864535	1	5	1	A0A3Q2GSY3	A0A3Q2GSY3 [1519-1529]	0	1499.68	0		235151		212767		95787.9		225004		194168		203203		109471		122601		101625		136737		120502		Not Found	High	Not Found	High	Not Found	High	Not Found	High	Not Found	High
		FALSE	High	[R].VNVGEGSHPEK.[V]	1xPhospho [S7]; 1xTMT6plex [K11]; 1xTMT6plex [N-Term]	A0A3Q2GSY3 1xPhospho [S939]	0.0655561	0.00891564	1	5	1	A0A3Q2GSY3	A0A3Q2GSY3 [933-943]	0	1690.86	0	97303.3		66908.3		74614.8		112362		78908.4		63957.6		65334.1		69599.6		66411.8		70158.8		59391.2			High	Not Found	High	Not Found	High	Not Found	High	Not Found	High	Not Found
FALSE	3530	7	58	65	4368	[Master Protein] Vimentin OS=Equus caballus OX=9796 GN=VIM PE=3 SV=2	High	High	High	High	High	High	High	High	High	High	High	High	High	High	High	High	High	High	High	High	High	High
	Checked	Protein FDR Confidence: Combined	Master	Accession	Description	Exp. q-value: Combined	Sum PEP Score	Coverage [%]	# Peptides	# PSMs	# Unique Peptides	# Protein Groups	# AAs	MW [kDa]	calc. pI	Score Sequest HT: Sequest HT	# Peptides (by Search Engine): Sequest HT	# Razor Peptides	Abundances (Grouped): F1, 126, SM_37, Sample	Abundances (Grouped): F2, 126, SM_42, Sample	Abundances (Grouped): F1, 127N, SM_37, Sample	Abundances (Grouped): F2, 127N, SM_42, Sample	Abundances (Grouped): F1, 127C, SM_37, Sample	Abundances (Grouped): F2, 127C, SM_42, Sample	Abundances (Grouped): F1, 128N, OM_37, Sample	Abundances (Grouped): F2, 128N, OM_42, Sample	Abundances (Grouped): F1, 128C, OM_37, Sample	Abundances (Grouped): F2, 128C, OM_42, Sample	Abundances (Grouped): F1, 129N, OM_37, Sample	Abundances (Grouped): F2, 129N, OM_42, Sample	Abundances (Grouped): F1, 129C, AD_37, Sample	Abundances (Grouped): F2, 129C, AD_42, Sample	Abundances (Grouped): F1, 130N, AD_37, Sample	Abundances (Grouped): F2, 130N, AD_42, Sample	Abundances (Grouped): F1, 130C, AD_37, Sample	Abundances (Grouped): F2, 130C, AD_42, Sample	Abundances (Grouped): F1, 131N, Pool, Control	Abundances (Grouped): F2, 131N, Pool, Control	Abundances (Grouped): F1, 131C, Pool, Control	Abundances (Grouped): F2, 131C, Pool, Control	Found in Sample: [S1] F1: 126, Sample, SM_37	Found in Sample: [S12] F2: 126, Sample, SM_42	Found in Sample: [S2] F1: 127N, Sample, SM_37	Found in Sample: [S13] F2: 127N, Sample, SM_42	Found in Sample: [S3] F1: 127C, Sample, SM_37	Found in Sample: [S14] F2: 127C, Sample, SM_42	Found in Sample: [S4] F1: 128N, Sample, OM_37	Found in Sample: [S15] F2: 128N, Sample, OM_42	Found in Sample: [S5] F1: 128C, Sample, OM_37
	FALSE	High	Master Protein	F7B5C4	Vimentin OS=Equus caballus OX=9796 GN=VIM PE=3 SV=2	0	609.889	86	65	4368	58	1	466	53.7	5.12	10070.9	65	8	5.82783e+09	6.542e+09	3.21359e+09	5.71086e+09	3.83285e+09	9.36566e+09	4.62474e+09	3.03066e+09	4.59332e+09	4.39282e+09	6.08024e+09	2.32503e+09	4.35185e+09	7.87202e+09	3.4725e+09	6.00993e+09	4.32826e+09	7.96462e+09	4.98266e+09	5.74507e+09	5.09127e+09	5.77997e+09	High	High	High	High	High	High	High	High	High
		Checked	Confidence	Annotated Sequence	Modifications	Modifications in Master Proteins	Qvality PEP	Qvality q-value	# Protein Groups	# Proteins	# PSMs	Master Protein Accessions	Positions in Master Proteins	# Missed Cleavages	Theo. MH+ [Da]	# Razor Quan Results	Abundances (Grouped): F1, 126, SM_37, Sample	Abundances (Grouped): F2, 126, SM_42, Sample	Abundances (Grouped): F1, 127N, SM_37, Sample	Abundances (Grouped): F2, 127N, SM_42, Sample	Abundances (Grouped): F1, 127C, SM_37, Sample	Abundances (Grouped): F2, 127C, SM_42, Sample	Abundances (Grouped): F1, 128N, OM_37, Sample	Abundances (Grouped): F2, 128N, OM_42, Sample	Abundances (Grouped): F1, 128C, OM_37, Sample	Abundances (Grouped): F2, 128C, OM_42, Sample	Abundances (Grouped): F1, 129N, OM_37, Sample	Abundances (Grouped): F2, 129N, OM_42, Sample	Abundances (Grouped): F1, 129C, AD_37, Sample	Abundances (Grouped): F2, 129C, AD_42, Sample	Abundances (Grouped): F1, 130N, AD_37, Sample	Abundances (Grouped): F2, 130N, AD_42, Sample	Abundances (Grouped): F1, 130C, AD_37, Sample	Abundances (Grouped): F2, 130C, AD_42, Sample	Abundances (Grouped): F1, 131N, Pool, Control	Abundances (Grouped): F2, 131N, Pool, Control	Abundances (Grouped): F1, 131C, Pool, Control	Abundances (Grouped): F2, 131C, Pool, Control	Quan Info	Found in Sample: [S1] F1: 126, Sample, SM_37	Found in Sample: [S12] F2: 126, Sample, SM_42	Found in Sample: [S2] F1: 127N, Sample, SM_37	Found in Sample: [S13] F2: 127N, Sample, SM_42	Found in Sample: [S3] F1: 127C, Sample, SM_37	Found in Sample: [S14] F2: 127C, Sample, SM_42	Found in Sample: [S4] F1: 128N, Sample, OM_37	Found in Sample: [S15] F2: 128N, Sample, OM_42	Found in Sample: [S5] F1: 128C, Sample, OM_37	Found in Sample: [S16] F2: 128C, Sample, OM_42
		FALSE	High	[R].LLQDSVDFSLADAINTEFKNTR.[T]	1xTMT6plex [K19]; 1xTMT6plex [N-Term]		6.08115e-14	0	1	2	1	F7B5C4	F7B5C4 [79-100]	1	2955.58	0	801571		247982		323002		138057		94188.5		76985.3		412416		398484		520066		350831		399611			High	Not Found	High	Not Found	High	Not Found	High	Not Found	High	Not Found
		FALSE	High	[R].LLQDSVDFSLADAINTEFK.[N]	1xTMT6plex [K19]; 1xTMT6plex [N-Term]		4.66993e-12	0	1	2	96	F7B5C4	F7B5C4 [79-97]	0	2584.39	0	2.12774e+07	1.60622e+07	1.25027e+07	1.09321e+07	1.54778e+07	1.63697e+07	1.71584e+07	7.94808e+06	1.64612e+07	1.10171e+07	2.19559e+07	7.9436e+06	1.79861e+07	1.43592e+07	1.30481e+07	1.53453e+07	1.67175e+07	1.44814e+07	1.85328e+07	1.12554e+07	1.95512e+07	1.22652e+07		High	High	High	High	High	High	High	High	High	High
		FALSE	High	[R].ETNLESLPLVDTHSKR.[T]	1xTMT6plex [K15]; 1xTMT6plex [N-Term]		1.00029e-10	0	1	3	20	F7B5C4	F7B5C4 [425-440]	1	2297.29	0	6.8314e+06	8.49089e+06	5.77499e+06	6.84763e+06	6.49039e+06	1.10792e+07	6.80578e+06	7.45047e+06	6.82013e+06	9.08787e+06	6.49799e+06	8.11247e+06	7.34111e+06	1.15382e+07	7.52809e+06	1.04552e+07	7.63398e+06	1.18731e+07	7.31219e+06	8.7824e+06	7.26273e+06	9.47217e+06		High	High	High	High	High	High	High	High	High	High
		FALSE	High	[R].ETNLESLPLVDTHSK.[R]	1xTMT6plex [K15]; 1xTMT6plex [N-Term]		1.47851e-09	0	1	3	16	F7B5C4	F7B5C4 [425-439]	0	2141.19	0	5.76098e+06	7.35579e+06	4.52898e+06	6.12017e+06	4.82729e+06	6.89307e+06	5.58358e+06	5.58641e+06	5.59454e+06	7.46647e+06	6.43964e+06	5.13682e+06	5.81826e+06	6.25317e+06	5.68774e+06	7.97101e+06	5.57329e+06	6.68034e+06	6.71564e+06	6.05123e+06	5.96715e+06	6.08432e+06		High	High	High	High	High	High	High	High	High	High
		FALSE	High	[K].VESLQEEIAFLKK.[L]	2xTMT6plex [K12; K13]; 1xTMT6plex [N-Term]		8.49952e-09	0	1	3	3	F7B5C4	F7B5C4 [224-236]	1	2221.34	1	2.00384e+07	2.20646e+06	1.11313e+07	1.53668e+06	1.34629e+07	2.16815e+06	1.51226e+07	3.3607e+06	1.4542e+07	2.98266e+06	19036539	2.91431e+06	1.62659e+07	2.40131e+06	1.19845e+07	2.50036e+06	1.5246e+07	2.208e+06	1.69975e+07	2.01807e+06	1.80897e+07	2.27693e+06		High	High	High	High	High	High	High	High	High	High
		FALSE	High	[R].QVQSLTCEVDALK.[G]	1xCarbamidomethyl [C7]; 1xTMT6plex [K13]; 1xTMT6plex [N-Term]		1.16815e-08	0	1	3	3	F7B5C4	F7B5C4 [322-334]	0	1949.08	0		682928	12512	657518	22177.7	818623	28656.1	273833	29576.6	453640	55875	304682	31772.6	625793	18624.1	372065	24455.3	554599	31681.5	562265	28584.3	514503		Not Found	High	High	High	High	High	High	High	High	High
		FALSE	High	[R].QVQSLTCEVDALKGTNESLER.[Q]	1xCarbamidomethyl [C7]; 1xTMT6plex [K13]; 1xTMT6plex [N-Term]		1.70022e-09	0	1	3	3	F7B5C4	F7B5C4 [322-342]	1	2835.49	0	304448	306615	199973	269162	294167	500535	247146	167653	203176	312429	314160	241774	292695	470262	205401	328917	285193	393294	287631	267548	302910	321143		High	High	High	High	High	High	High	High	High	High
		FALSE	High	[K].LQEEMVQREEAESTLQSFR.[Q]	1xTMT6plex [N-Term]		5.10025e-09	0	1	1	6	F7B5C4	F7B5C4 [189-207]	1	2539.27	0	545209	7.42791e+06	412847	8.17357e+06	434959	9.75948e+06	540603	3.64511e+06	512638	5.52514e+06	498924	2.39759e+06	508955	6.68865e+06	507076	6.42501e+06	511591	7.66802e+06	545896	7.01879e+06	492880	6.25966e+06		High	High	High	High	High	High	High	High	High	High
		FALSE	High	[R].LQDEIQNMKEEMAR.[H]	1xTMT6plex [K9]; 1xTMT6plex [N-Term]		1.81098e-08	0	1	3	15	F7B5C4	F7B5C4 [365-378]	1	2193.14	0	6.38913e+07	3.9654e+07	4.10817e+07	2.35729e+07	4.40387e+07	4.34115e+07	5.03918e+07	2.18259e+07	5.03161e+07	3.14594e+07	5.50591e+07	2.05226e+07	5.2812e+07	3.28973e+07	4.18985e+07	3.35938e+07	5.27615e+07	3.7383e+07	5.39292e+07	2.86607e+07	5.60863e+07	2.97159e+07		High	High	High	High	High	High	High	High	High	High
		FALSE	High	[R].EEAESTLQSFRQDVDNASLAR.[L]	1xTMT6plex [N-Term]		5.30068e-09	0	1	3	5	F7B5C4	F7B5C4 [197-217]	1	2595.28	0	6.1928e+06	5.54559e+06	3.53162e+06	3.41514e+06	3.96099e+06	5.52456e+06	5.24001e+06	2.71728e+06	5.47376e+06	3.74085e+06	6.44749e+06	2.33617e+06	5.06964e+06	5.27501e+06	4.58796e+06	5.23198e+06	4.72848e+06	5.00805e+06	5.54584e+06	4.15114e+06	5.4902e+06	3.90769e+06		High	High	High	High	High	High	High	High	High	High
		FALSE	High	[R].EMEENFAVEAANYQDTIGR.[L]	1xOxidation [M2]; 1xTMT6plex [N-Term]		7.14603e-09	0	1	3	15	F7B5C4	F7B5C4 [346-364]	0	2432.12	0	1.09926e+07	1.34629e+07	7.03771e+06	1.29541e+07	9.00648e+06	1.42205e+07	9.98575e+06	1.03232e+07	9.83137e+06	1.31622e+07	1.33636e+07	1.0548e+07	9.33018e+06	2.03484e+07	9.20149e+06	1.39708e+07	1.10674e+07	1.38242e+07	1.10122e+07	1.3957e+07	1.04601e+07	1.37598e+07		High	High	High	High	High	High	High	High	High	High
		FALSE	High	[R].EMEENFAVEAANYQDTIGR.[L]	1xTMT6plex [N-Term]		1.66619e-11	0	1	3	54	F7B5C4	F7B5C4 [346-364]	0	2416.13	0	9.21963e+07	3.71563e+07	5.30652e+07	3.13376e+07	5.77039e+07	4.49617e+07	6.8367e+07	2.95545e+07	7.32144e+07	3.7561e+07	8.42997e+07	2.73633e+07	5.37557e+07	3.80372e+07	6.60135e+07	4.01736e+07	7.34102e+07	3.97981e+07	8.27142e+07	3.58007e+07	7.1168e+07	3.38732e+07		High	High	High	High	High	High	High	High	High	High
		FALSE	High	[R].KVESLQEEIAFLK.[K]	2xTMT6plex [K1; K13]; 1xTMT6plex [N-Term]		1.04009e-09	0	1	3	26	F7B5C4	F7B5C4 [223-235]	1	2221.34	0	2.63414e+07	2.70381e+07	1.57698e+07	2.19175e+07	1.81702e+07	3.22632e+07	2.18424e+07	1.46052e+07	2.20684e+07	2.0266e+07	2.69537e+07	1.33651e+07	2.07903e+07	2.72316e+07	1.81509e+07	2.49453e+07	2.06048e+07	2.69404e+07	2.39789e+07	2.19384e+07	2.29354e+07	2.203e+07		High	High	High	High	High	High	High	High	High	High
		FALSE	High	[R].KVESLQEEIAFLKK.[L]	3xTMT6plex [K1; K13; K14]; 1xTMT6plex [N-Term]		3.86993e-12	0	1	3	24	F7B5C4	F7B5C4 [223-236]	2	2578.6	0	3.5288e+08	1.73829e+08	1.77711e+08	1.48433e+08	2.08405e+08	2.43482e+08	2.42108e+08	7.24406e+07	2.19953e+08	1.21348e+08	3.14845e+08	5.11556e+07	1.96256e+08	2.2221e+08	1.87002e+08	1.47193e+08	2.45736e+08	2.15612e+08	2.84264e+08	1.56965e+08	2.74775e+08	1.53707e+08		High	High	High	High	High	High	High	High	High	High
		FALSE	High	[R].TLYSSSPSGVYATR.[S]	1xTMT6plex [N-Term]		2.48896e-08	0	1	2	270	F7B5C4	F7B5C4 [51-64]	0	1717.9	0	1.40901e+08	1.27697e+08	7.44583e+07	1.34965e+08	9.12246e+07	2.25974e+08	9.91084e+07	5.96248e+07	9.82839e+07	8.95577e+07	1.21692e+08	4.73059e+07	1.05876e+08	2.03125e+08	7.99635e+07	1.58395e+08	1.03952e+08	1.99777e+08	1.09768e+08	1.30945e+08	1.04275e+08	1.22261e+08		High	High	High	High	High	High	High	High	High	High
		FALSE	High	[K].MALDIEIATYRK.[L]	1xTMT6plex [K12]; 1xTMT6plex [N-Term]		2.00381e-08	0	1	5	57	F7B5C4	F7B5C4 [391-402]	1	1882.09	0	6.7369e+07	7.87715e+07	3.67014e+07	9.72051e+07	4.20814e+07	1.62405e+08	4.80263e+07	1.0003e+08	4.55312e+07	1.27405e+08	5.43249e+07	9.1367e+07	5.16884e+07	1.71629e+08	4.90295e+07	1.42689e+08	5.54676e+07	1.59637e+08	5.23275e+07	1.26268e+08	5.26964e+07	1.19813e+08		High	High	High	High	High	High	High	High	High	High
		FALSE	High	[R].LGDLYEEEMR.[E]	1xTMT6plex [N-Term]		3.43946e-05	9.48527e-05	1	2	46	F7B5C4	F7B5C4 [146-155]	0	1483.73	0	1.24664e+08	8.52138e+07	8.08708e+07	9.15715e+07	8.50153e+07	1.02593e+08	1.34409e+08	9.19599e+07	1.27302e+08	9.71731e+07	148580651	9.2595e+07	1.03286e+08	9.46599e+07	6.96522e+07	9.70533e+07	9.24459e+07	8.6579e+07	1.17325e+08	8.54236e+07	1.19059e+08	8.90804e+07		High	High	High	High	High	High	High	High	High	High
		FALSE	High	[R].LGDLYEEEMRELR.[R]	1xTMT6plex [N-Term]		7.22292e-07	9.48527e-05	1	2	3	F7B5C4	F7B5C4 [146-158]	1	1881.96	0		4.50875e+06		3.2794e+06		4.95531e+06		3.28334e+06		3.95774e+06		3.41864e+06		4.09562e+06		4.87351e+06		4.80697e+06		3.64124e+06		3.82759e+06		Not Found	High	Not Found	High	Not Found	High	Not Found	High	Not Found	High
		FALSE	High	[R].ISLPLPNFSSLNLR.[E]	1xTMT6plex [N-Term]		7.32374e-08	9.48527e-05	1	3	62	F7B5C4	F7B5C4 [411-424]	0	1800.06	0	4.44344e+07	2.74426e+07	2.64875e+07	1.97965e+07	3.06316e+07	3.08813e+07	3.48942e+07	1.56265e+07	3.68735e+07	2.16948e+07	4.51074e+07	1.44736e+07	3.64793e+07	2.54106e+07	3.50134e+07	2.54647e+07	3.69364e+07	2.63064e+07	4.03606e+07	2.16477e+07	3.96353e+07	2.20766e+07		High	High	High	High	High	High	High	High	High	High
		FALSE	High	[K].LQEEMVQREEAESTLQSFR.[Q]	1xPhospho [S/T]; 1xTMT6plex [N-Term]	F7B5C4 1xPhospho [T/S]	2.48426e-05	9.48527e-05	1	1	13	F7B5C4	F7B5C4 [189-207]	1	2619.23	0	6.46558e+06	9.17751e+06	3.36914e+06	8.67236e+06	4.06532e+06	1.13873e+07	5.18408e+06	5.11797e+06	6.03782e+06	6.91121e+06	6.36119e+06	3.41677e+06	4.91142e+06	8.34174e+06	4.72983e+06	7.66381e+06	5.13802e+06	9.30502e+06	5.71579e+06	7.95538e+06	5.47539e+06	7.88827e+06		High	High	High	High	High	High	High	High	High	High
		FALSE	High	[K].LQEEMVQREEAESTLQSFR.[Q]	1xOxidation [M5]; 1xTMT6plex [N-Term]		7.52552e-05	9.48527e-05	1	1	5	F7B5C4	F7B5C4 [189-207]	1	2555.26	0	545505	539793	319717	626884	509606	565754	513522	201435	508148	311419	707524	211206	587603	1.07024e+06	412360	469926	591824	570967	463768	630961	544282	622077		High	High	High	High	High	High	High	High	High	High
		FALSE	High	[K].ILLAELEQLKGQGK.[S]	2xTMT6plex [K10; K14]; 1xTMT6plex [N-Term]		4.95726e-08	9.48527e-05	1	2	26	F7B5C4	F7B5C4 [130-143]	1	2227.4	0	5.87084e+07	7.84182e+07	3.02814e+07	5.21187e+07	3.62465e+07	1.01605e+08	3.81187e+07	2.82905e+07	3.58918e+07	5.09493e+07	4.96787e+07	1.76323e+07	4.50771e+07	8.76533e+07	3.06479e+07	6.57232e+07	4.23931e+07	9.1956e+07	4.71043e+07	5.9083e+07	4.8731e+07	6.59708e+07		High	High	High	High	High	High	High	High	High	High
		FALSE	High	[K].ILLAELEQLK.[G]	1xTMT6plex [K10]; 1xTMT6plex [N-Term]		1.00845e-05	9.48527e-05	1	2	34	F7B5C4	F7B5C4 [130-139]	0	1628.04	0	4.5927e+07	4.8031e+07	2.56534e+07	4.82722e+07	3.12807e+07	5.70375e+07	5.12777e+07	2.42688e+07	4.9511e+07	3.33316e+07	7.02619e+07	2.03969e+07	3.77589e+07	4.31341e+07	2.7002e+07	6.2244e+07	3.37758e+07	4.30091e+07	4.54826e+07	3.8551e+07	4.86358e+07	4.08949e+07		High	High	High	High	High	High	High	High	High	High
		FALSE	High	[R].LLQDSVDFSLADAINTEFK.[N]	1xPhospho [S/T]; 1xTMT6plex [K19]; 1xTMT6plex [N-Term]	F7B5C4 1xPhospho [S/T]	3.10797e-07	9.48527e-05	1	2	36	F7B5C4	F7B5C4 [79-97]	0	2664.36	0	4.64373e+06	5.16162e+06	2.84284e+06	3.09126e+06	3.72222e+06	4.20085e+06	4.00124e+06	2.77878e+06	3.70126e+06	3.90376e+06	4.54478e+06	3.26265e+06	4.07565e+06	3.92305e+06	3.34994e+06	6.32091e+06	4.10099e+06	3.69733e+06	4.12495e+06	3.01951e+06	4.46607e+06	3.45684e+06		High	High	High	High	High	High	High	High	High	High
		FALSE	High	[R].LLQDSVDFSLADAINTEFK.[N]	2xPhospho [S9; T/S]; 1xTMT6plex [K19]; 1xTMT6plex [N-Term]	F7B5C4 2xPhospho [S87; T/S]	3.69948e-05	9.48527e-05	1	2	13	F7B5C4	F7B5C4 [79-97]	0	2744.32	0	941565	796246	524511	489488	716265	564163	713990	418010	656712	543125	820980	448124	687236	542742	541596	598734	700041	532311	711272	423902	813104	520393		High	High	High	High	High	High	High	High	High	High
		FALSE	High	[R].KVESLQEEIAFLKK.[L]	1xPhospho [S4]; 3xTMT6plex [K1; K13; K14]; 1xTMT6plex [N-Term]	F7B5C4 1xPhospho [S226]	0.000307883	9.48527e-05	1	3	5	F7B5C4	F7B5C4 [223-236]	2	2658.57	0	1.00126e+08	4.04586e+07	4.95498e+07	2.73003e+07	5.81961e+07	5.06021e+07	6.45709e+07	1.63191e+07	5.82551e+07	2.84807e+07	8.10809e+07	1.39084e+07	5.31044e+07	4.50757e+07	4.74954e+07	3.74487e+07	6.60735e+07	4.52783e+07	7.39223e+07	2.91967e+07	7.34693e+07	3.50139e+07		High	High	High	High	High	High	High	High	High	High
		FALSE	High	[R].HLREYQDLLNVK.[M]	1xTMT6plex [K12]; 1xTMT6plex [N-Term]		1.2275e-06	9.48527e-05	4	10	40	A0A5F5Q216; A0A3Q2H0K3; A0A3Q2LUC4; F7B5C4	A0A5F5Q216 [383-394]; A0A3Q2H0K3 [495-506]; A0A3Q2LUC4 [425-436]; F7B5C4 [379-390]	1	1986.15	0	1.52423e+08	1.25788e+08	9.37797e+07	5.84892e+07	1.06304e+08	2.66337e+08	8.10659e+07	7.40391e+07	6.25993e+07	1.13993e+08	9.27373e+07	5.81307e+07	1.20136e+08	2.49134e+08	8.40469e+07	1.39384e+08	1.13813e+08	2.59285e+08	1.05541e+08	1.36706e+08	1.05117e+08	1.3704e+08	Shared	High	High	High	High	High	High	High	High	High	High
		FALSE	High	[R].KLLEGEESR.[ILMTW]	1xTMT6plex [K1]; 1xTMT6plex [N-Term]		8.05638e-05	9.48527e-05	4	19	30	A0A5F5Q216; A0A3Q2LUC4; F7B5C4; F6WKL7	A0A5F5Q216 [406-414]; A0A3Q2LUC4 [448-456]; F7B5C4 [402-410]; F6WKL7 [399-407]	1	1518.89	0	4.46491e+07	5.23145e+06	2.30861e+07	3.81801e+06	2.82164e+07	5.82577e+06	3.27915e+07	3.50846e+06	3.15909e+07	4.15534e+06	4.16735e+07	3.55125e+06	3.54554e+07	5.17658e+06	2.97353e+07	4.72155e+06	3.53345e+07	5.34359e+06	3.86324e+07	4.48982e+06	3.61427e+07	4.61708e+06	Shared	High	High	High	High	High	High	High	High	High	High
		FALSE	High	[R].TYSLGSALRPSSSR.[T]	1xTMT6plex [N-Term]		1.61589e-06	9.48527e-05	1	2	67	F7B5C4	F7B5C4 [37-50]	0	1710.93	0	2.06491e+07	1.78215e+07	1.72954e+07	1.27519e+07	1.93511e+07	1.66504e+07	2.12241e+07	1.28267e+07	2.128e+07	1.67871e+07	2.17472e+07	1.35274e+07	2.04535e+07	1.50012e+07	1.70184e+07	1.83242e+07	1.97701e+07	1.69839e+07	1.96733e+07	1.14537e+07	2.20989e+07	1.34538e+07		High	High	High	High	High	High	High	High	High	High
		FALSE	High	[R].TYSLGSALRPSSSR.[T]	1xPhospho [S/Y/T]; 1xTMT6plex [N-Term]	F7B5C4 1xPhospho [S]	0.000284783	9.48527e-05	1	2	186	F7B5C4	F7B5C4 [37-50]	0	1790.9	0	1.78841e+07	1.97423e+07	1.37119e+07	1.63963e+07	1.46858e+07	2.49156e+07	1.62578e+07	1.27125e+07	1.51526e+07	1.75899e+07	1.81526e+07	1.56606e+07	1.62146e+07	2.27015e+07	1.35338e+07	2.1134e+07	1.53879e+07	2.24219e+07	1.61103e+07	1.53959e+07	1.76843e+07	1.72284e+07		High	High	High	High	High	High	High	High	High	High
		FALSE	High	[R].TYSLGSALRPSSSR.[T]	2xPhospho [S]; 1xTMT6plex [N-Term]	F7B5C4 2xPhospho [S]	0.00048894	9.48527e-05	1	2	24	F7B5C4	F7B5C4 [37-50]	0	1870.87	0	2.28303e+06	3.00998e+06	1.68354e+06	2.24333e+06	1.90375e+06	3.06267e+06	1.94538e+06	2.31153e+06	1.93245e+06	2.84623e+06	1.91128e+06	2.75529e+06	1.87238e+06	2.7816e+06	1.5512e+06	3.16018e+06	1.93513e+06	2.74527e+06	2.1491e+06	2.31006e+06	2.15447e+06	2.40379e+06		High	High	High	High	High	High	High	High	High	High
		FALSE	High	[K].TVETRDGQVINETSQHHDDLE.[-]	1xTMT6plex [N-Term]		6.39946e-08	9.48527e-05	1	2	14	F7B5C4	F7B5C4 [446-466]	1	2652.27	0	820744	1.12883e+06	427699	1.03283e+06	568710	1.41942e+06	448081	944224	463873	1.2923e+06	305840	827594	701346	1.89331e+06	700043	2.16945e+06	696710	2.12449e+06	754947	1.9461e+06	467711	1.04703e+06		High	High	High	High	High	High	High	High	High	High
		FALSE	High	[K].VESLQEEIAFLK.[K]	1xTMT6plex [K12]; 1xTMT6plex [N-Term]		1.48867e-06	9.48527e-05	1	3	3	F7B5C4	F7B5C4 [224-235]	0	1864.08	0	904575	2.43772e+06	681508	2.24661e+06	869898	2.25037e+06	743529	1.47531e+06	760500	2.03618e+06	810970	1.44264e+06	688374	2.07343e+06	712175	2.42801e+06	704033	2.02072e+06	816443	1.62089e+06	865952	1.80351e+06		High	High	High	High	High	High	High	High	High	High
		FALSE	High	[R].VEVERDNLAEDIMR.[L]	1xTMT6plex [N-Term]		6.15749e-08	9.48527e-05	1	2	66	F7B5C4	F7B5C4 [171-184]	1	1917.99	0	1.60109e+08	3.68981e+08	9.82467e+07	2.20149e+08	1.07578e+08	4.10853e+08	1.2582e+08	1.24194e+08	1.30363e+08	1.92658e+08	1.36582e+08	9.21845e+07	1.42258e+08	3.12083e+08	1.21405e+08	2.70393e+08	1.3992e+08	3.45952e+08	1.39426e+08	2.47701e+08	1.39523e+08	2.47574e+08		High	High	High	High	High	High	High	High	High	High
		FALSE	High	[R].VEVERDNLAEDIMR.[L]	1xOxidation [M13]; 1xTMT6plex [N-Term]		0.000408397	9.48527e-05	1	2	27	F7B5C4	F7B5C4 [171-184]	1	1933.99	0	3.97769e+07	3.1265e+07	2.07148e+07	2.33037e+07	3.06119e+07	3.69586e+07	2.76857e+07	1.18576e+07	2.89796e+07	1.93687e+07	4.5658e+07	1.24834e+07	2.77377e+07	5.56693e+07	2.46295e+07	2.81947e+07	3.70173e+07	3.32892e+07	3.57598e+07	2.86757e+07	3.47037e+07	2.90725e+07		High	High	High	High	High	High	High	High	High	High
		FALSE	High	[K].VELQELNDRFANYIDKVR.[F]	1xTMT6plex [K16]; 1xTMT6plex [N-Term]		5.43249e-08	9.48527e-05	1	2	2	F7B5C4	F7B5C4 [105-122]	2	2680.48	0	1.11954e+07	1.51936e+07	6.99543e+06	4.12864e+06	7.74246e+06	2.12544e+07	5.16748e+06	4.12386e+06	4.3995e+06	8.70283e+06	5193983	3.04225e+06	9.28398e+06	2.18423e+07	7.87905e+06	1.54806e+07	9.10005e+06	2.27449e+07	8.62309e+06	1.20148e+07	8.22131e+06	1.17596e+07		High	High	High	High	High	High	High	High	High	High
		FALSE	High	[K].VELQELNDR.[F]	1xTMT6plex [N-Term]		0.00011497	9.48527e-05	3	7	19	A0A5F5Q216; A0A3Q2LUC4; F7B5C4	A0A5F5Q216 [109-117]; A0A3Q2LUC4 [151-159]; F7B5C4 [105-113]	0	1344.73	0	1.28989e+08	1.26899e+07	6.84773e+07	1.87423e+07	8.12946e+07	1.68022e+07	1.38612e+08	6.8002e+06	1.30701e+08	9.77152e+06	178305274	6.9776e+06	8.25411e+07	1.25889e+07	7.25327e+07	1.27601e+07	8.17794e+07	1.27884e+07	1.27587e+08	1.29664e+07	1.16623e+08	1.35252e+07	Shared	High	High	High	High	High	High	High	High	High	High
		FALSE	High	[K].VELQELNDRFANYIDK.[V]	1xTMT6plex [K16]; 1xTMT6plex [N-Term]		5.84275e-07	9.48527e-05	1	2	1	F7B5C4	F7B5C4 [105-120]	1	2425.31	0	1.1254e+07		6.39381e+06		8.08391e+06		5.33787e+06		5.43865e+06		5513994		9.20875e+06		6.54474e+06		9.5382e+06		8.72878e+06		8.29269e+06			High	Not Found	High	Not Found	High	Not Found	High	Not Found	High	Not Found
		FALSE	High	[R].TLYSSSPSGVYATR.[S]	1xPhospho [S/T/Y]; 1xTMT6plex [N-Term]	F7B5C4 1xPhospho [T/Y/S]	0.000249654	9.48527e-05	1	2	404	F7B5C4	F7B5C4 [51-64]	0	1797.86	0	1.76783e+07	2.45042e+07	9.90768e+06	2.28552e+07	1.20252e+07	4.03492e+07	1.28036e+07	1.50648e+07	1.29046e+07	2.07761e+07	1.53182e+07	1.20107e+07	1.44644e+07	3.48709e+07	1.16995e+07	2.90388e+07	1.35931e+07	3.5048e+07	1.45396e+07	2.2681e+07	1.3869e+07	2.27777e+07		High	High	High	High	High	High	High	High	High	High
		FALSE	High	[R].TNEKVELQELNDR.[F]	1xTMT6plex [K4]; 1xTMT6plex [N-Term]		1.81184e-07	9.48527e-05	3	7	33	A0A5F5Q216; A0A3Q2LUC4; F7B5C4	A0A5F5Q216 [105-117]; A0A3Q2LUC4 [147-159]; F7B5C4 [101-113]	1	2046.12	0	2.40691e+07	1.64275e+07	1.95988e+07	1.74263e+07	2.05368e+07	1.96807e+07	2.99966e+07	1.02808e+07	1.93542e+07	1.327e+07	4.4034e+07	8.96792e+06	2.25481e+07	1.6571e+07	1.64398e+07	1.55333e+07	1.88051e+07	1.55755e+07	2.49677e+07	1.23808e+07	2.97812e+07	1.45364e+07	Shared	High	High	High	High	High	High	High	High	High	High
		FALSE	High	[R].TNEKVELQELNDRFANYIDK.[V]	2xTMT6plex [K4; K20]; 1xTMT6plex [N-Term]		2.17933e-06	9.48527e-05	1	2	2	F7B5C4	F7B5C4 [101-120]	2	3126.7	0	660120	431243	404784	137772	514699	642489	263680	128882	216546	358334	292060	100346	651228	642525	292485	425318	529038	649005	423889	257307	644504	390755		High	High	High	High	High	High	High	High	High	High
		FALSE	High	[R].QDVDNASLAR.[L]	1xTMT6plex [N-Term]		1.18892e-05	9.48527e-05	1	3	129	F7B5C4	F7B5C4 [208-217]	0	1317.7	0	2.24042e+08	6.60759e+08	1.11016e+08	6.25726e+08	1.54369e+08	8.62188e+08	1.94499e+08	2.24941e+08	1.87391e+08	3.15063e+08	3.02013e+08	1.70708e+08	1.6312e+08	6.87661e+08	1.35669e+08	5.23943e+08	1.70107e+08	6.8063e+08	2.17455e+08	5.05399e+08	2.29339e+08	5.17732e+08		High	High	High	High	High	High	High	High	High	High
		FALSE	High	[K].QESNEYRR.[Q]	1xTMT6plex [N-Term]		0.000620341	9.48527e-05	1	3	97	F7B5C4	F7B5C4 [314-321]	1	1310.67	0	3.58078e+08	3.87542e+08	1.61138e+08	4.11312e+08	2.31955e+08	7.85588e+08	2.08629e+08	2.24284e+08	2.4304e+08	3.98592e+08	3.43284e+08	1.37966e+08	2.45555e+08	6.59188e+08	2.10762e+08	3.99553e+08	2.52159e+08	6.83982e+08	2.86807e+08	4.21146e+08	2.93698e+08	4.1609e+08		High	High	High	High	High	High	High	High	High	High
		FALSE	High	[K].MALDIEIATYR.[K]	1xTMT6plex [N-Term]		4.81138e-06	9.48527e-05	1	5	42	F7B5C4	F7B5C4 [391-401]	0	1524.83	0	3.45852e+07	1.56564e+07	2.3471e+07	1.93364e+07	2.55263e+07	2.33207e+07	3.51557e+07	1.75063e+07	3.20256e+07	1.90455e+07	3.72142e+07	1.86369e+07	2.94305e+07	2.37164e+07	3.20429e+07	2.28265e+07	2.99978e+07	2.19565e+07	3.40227e+07	2.18514e+07	3.11715e+07	2.0545e+07		High	High	High	High	High	High	High	High	High	High
		FALSE	High	[R].MFGGPGTASRPSSSR.[S]	1xTMT6plex [N-Term]		4.36421e-05	9.48527e-05	1	2	32	F7B5C4	F7B5C4 [14-28]	0	1723.87	0	7.47044e+06	6.97511e+06	5.13351e+06	5.82557e+06	6.41541e+06	7.60359e+06	6.46781e+06	5.17274e+06	6.58521e+06	7.14633e+06	6.76464e+06	6.58246e+06	6.87309e+06	6.9709e+06	6.47222e+06	9.17009e+06	6.87355e+06	6.82432e+06	6.87837e+06	6.0914e+06	7.14918e+06	6.40058e+06		High	High	High	High	High	High	High	High	High	High
		FALSE	High	[K].NLQEAEEWYK.[S]	1xTMT6plex [K10]; 1xTMT6plex [N-Term]		0.000329622	9.48527e-05	1	5	1	F7B5C4	F7B5C4 [283-292]	0	1767.93	0	909088		488742		728069		735910		558089		1.55185e+06		793910		682998		720464		907726		1.15139e+06			High	Not Found	High	Not Found	High	Not Found	High	Not Found	High	Not Found
		FALSE	High	[K].SKFADLSEAANR.[N]	1xTMT6plex [K2]; 1xTMT6plex [N-Term]		1.51037e-06	9.48527e-05	1	3	11	F7B5C4	F7B5C4 [293-304]	1	1766.98	0	1.97661e+07	9.14484e+06	1.27908e+07	5.12363e+06	1.3131e+07	9.39252e+06	6.48108e+06	5.18248e+06	6.4664e+06	6.87654e+06	8.19369e+06	5.26426e+06	9.0379e+06	8.6418e+06	6.32786e+06	8.32673e+06	9.12123e+06	8.53707e+06	8.46477e+06	6.2766e+06	9.02938e+06	7.3058e+06		High	High	High	High	High	High	High	High	High	High
		FALSE	High	[K].SKFADLSEAANRNNDALR.[Q]	1xTMT6plex [K2]; 1xTMT6plex [N-Term]		3.48995e-05	9.48527e-05	1	3	1	F7B5C4	F7B5C4 [293-310]	2	2450.32	0	1.62337e+06		848240		988739		565393		580028		689506		1.37721e+06		918231		1.3455e+06		1.06957e+06		1.23068e+06			High	Not Found	High	Not Found	High	Not Found	High	Not Found	High	Not Found
		FALSE	High	[R].SVSSSSYRR.[M]	1xTMT6plex [N-Term]		6.04533e-05	9.48527e-05	1	2	72	F7B5C4	F7B5C4 [5-13]	1	1257.67	0	4.93897e+07	3.06461e+07	2.71991e+07	1.41406e+07	3.04636e+07	3.46097e+07	2.40256e+07	1.17612e+07	2.71092e+07	1.76996e+07	2.95995e+07	1.30598e+07	3.60479e+07	3.74202e+07	3.0861e+07	3.42069e+07	3.94375e+07	3.53621e+07	3.46832e+07	2.24477e+07	2.82293e+07	1.95281e+07		High	High	High	High	High	High	High	High	High	High
		FALSE	High	[K].SRLGDLYEEEMR.[E]	1xTMT6plex [N-Term]		4.47497e-06	9.48527e-05	1	2	3	F7B5C4	F7B5C4 [144-155]	1	1726.86	0	1.10113e+06	1.67786e+06	991130	1.10181e+06	1.22188e+06	1.80211e+06	836610	1.25968e+06	792575	1.49169e+06	1.0346e+06	1.19165e+06	831918	902026	715332	2.26346e+06	927510	1.15564e+06	773842	814327	1.01489e+06	1.45464e+06		High	High	High	High	High	High	High	High	High	High
		FALSE	High	[R].QQYESVAAK.[N]	1xTMT6plex [K9]; 1xTMT6plex [N-Term]		3.22897e-05	9.48527e-05	1	3	117	F7B5C4	F7B5C4 [274-282]	0	1481.84	0	9.20174e+07	1.84212e+08	4.25345e+07	1.98501e+08	5.94631e+07	3.66112e+08	5.38116e+07	8.87124e+07	5.53143e+07	1.31158e+08	8.05327e+07	5.70552e+07	5.91377e+07	3.19491e+08	4.82906e+07	2.51829e+08	6.28052e+07	3.05622e+08	7.37663e+07	2.0283e+08	7.04588e+07	1.99367e+08		High	High	High	High	High	High	High	High	High	High
		FALSE	High	[R].QVQSLTCEVDALK.[G]	1xCarbamidomethyl [C7]; 1xGln->pyro-Glu [N-Term]; 1xTMT6plex [K13]; 1xTMT6plex [N-Term]		5.84291e-05	9.48527e-05	1	3	2	F7B5C4	F7B5C4 [322-334]	0	1932.05	0	1.70263e+06		1.32224e+06		1.52729e+06		2.01412e+06		1.8121e+06		2.17049e+06		1.48661e+06		1.25797e+06		1.45097e+06		1.65457e+06		1.90018e+06			High	Not Found	High	Not Found	High	Not Found	High	Not Found	High	Not Found
		FALSE	High	[R].QVQSLTCEVDALK.[G]	1xCarbamidomethyl [C7]; 1xPhospho [T/S]; 1xTMT6plex [K13]; 1xTMT6plex [N-Term]	F7B5C4 1xPhospho [T/S]	0.000255816	9.48527e-05	1	3	7	F7B5C4	F7B5C4 [322-334]	0	2029.04	0	283624	508078	215824	473360	253120	582897	354937	238851	337513	447525	465045	251352	207228	464372	176875	234902	197993	405735	313177	368112	340512	393109		High	High	High	High	High	High	High	High	High	High
		FALSE	High	[R].QVQSLTCEVDALKGTNESLER.[Q]	1xCarbamidomethyl [C7]; 1xPhospho [T/S]; 1xTMT6plex [K13]; 1xTMT6plex [N-Term]	F7B5C4 1xPhospho [T/S]	3.96583e-06	9.48527e-05	1	3	2	F7B5C4	F7B5C4 [322-342]	1	2915.46	0		508045		252197		549816		142295		274942		137309		501539		315394		536032		258329		375625		Not Found	High	Not Found	High	Not Found	High	Not Found	High	Not Found	High
		FALSE	High	[R].QVDQLTNDK.[A]	1xTMT6plex [K9]; 1xTMT6plex [N-Term]		6.69578e-05	9.48527e-05	1	2	27	F7B5C4	F7B5C4 [160-168]	0	1518.85	0	7.42372e+06	1.65193e+07	4.16231e+06	9.59572e+06	5.81704e+06	2.04671e+07	6.12541e+06	5.49216e+06	5.37567e+06	8.82019e+06	7.59405e+06	5.43114e+06	5.86606e+06	1.58848e+07	3.92924e+06	1.40988e+07	5.49894e+06	1.60872e+07	6.21393e+06	1.21015e+07	7.19402e+06	1.25276e+07		High	High	High	High	High	High	High	High	High	High
		FALSE	High	[R].QVDQLTNDKAR.[V]	1xTMT6plex [K9]; 1xTMT6plex [N-Term]		7.57959e-07	9.48527e-05	1	2	13	F7B5C4	F7B5C4 [160-170]	1	1745.99	0	3.25697e+06	2.2479e+06	2.20944e+06	862244	2.21931e+06	2.88774e+06	2.40405e+06	978653	2.18339e+06	1.5724e+06	2.44296e+06	898102	2.38558e+06	2.58129e+06	2.40932e+06	1.97131e+06	2.68513e+06	2.58855e+06	2.59276e+06	1.75807e+06	2.87438e+06	1.84573e+06		High	High	High	High	High	High	High	High	High	High
		FALSE	High	[R].RQVDQLTNDK.[A]	1xTMT6plex [K10]; 1xTMT6plex [N-Term]		4.03766e-05	9.48527e-05	1	2	12	F7B5C4	F7B5C4 [159-168]	1	1674.95	0	1.70314e+06	1.73274e+06	1.28476e+06	1.87614e+06	1.63578e+06	1.98864e+06	1.40165e+06	855608	1.35243e+06	1.12235e+06	1.38693e+06	723674	1.3985e+06	1.35396e+06	1.25499e+06	1.31133e+06	1.51382e+06	1.38433e+06	1.36696e+06	1.25358e+06	1.49482e+06	1.30925e+06		High	High	High	High	High	High	High	High	High	High
		FALSE	High	[R].RQVDQLTNDKAR.[V]	1xTMT6plex [K10]; 1xTMT6plex [N-Term]		4.60661e-06	9.48527e-05	1	2	10	F7B5C4	F7B5C4 [159-170]	2	1902.09	0	7.50222e+06	5.81615e+06	4.84275e+06	2.19402e+06	5.42506e+06	6.86606e+06	5.31612e+06	2.27018e+06	5.675e+06	3.66472e+06	6.48517e+06	1.88308e+06	6.03283e+06	6.60974e+06	5.56064e+06	4.54153e+06	6.61557e+06	6.33355e+06	6.49936e+06	4.06179e+06	6.36015e+06	4.34153e+06		High	High	High	High	High	High	High	High	High	High
		FALSE	High	[R].DGQVINETSQHHDDLE.[-]	1xPhospho [T/S]; 1xTMT6plex [N-Term]	F7B5C4 1xPhospho [S/T]	0.000137694	9.48527e-05	1	2	98	F7B5C4	F7B5C4 [451-466]	0	2145.93	0	1.28157e+07	1.81162e+07	7.93826e+06	1.28015e+07	8.29014e+06	2.1445e+07	9.44776e+06	5.81919e+06	1.12622e+07	1.20924e+07	7.29263e+06	3.30671e+06	1.09327e+07	1.78324e+07	9.07838e+06	1.7298e+07	1.11427e+07	2.13183e+07	1.15021e+07	1.74238e+07	5.90011e+06	8.91053e+06		High	High	High	High	High	High	High	High	High	High
		FALSE	High	[R].DGQVINETSQHHDDLE.[-]	1xTMT6plex [N-Term]		2.70268e-07	9.48527e-05	1	2	133	F7B5C4	F7B5C4 [451-466]	0	2065.96	0	2.23964e+07	2.65891e+07	1.62758e+07	1.72735e+07	1.73374e+07	2.11575e+07	1.88516e+07	1.66125e+07	2.13305e+07	2.04414e+07	1.62783e+07	1.51193e+07	2.05054e+07	1.84148e+07	1.7527e+07	2.47267e+07	2.13794e+07	2.10562e+07	2.08978e+07	1.89372e+07	1.48691e+07	1.43584e+07		High	High	High	High	High	High	High	High	High	High
		FALSE	High	[R].DNLAEDIMR.[L]	1xTMT6plex [N-Term]		0.000213578	9.48527e-05	1	2	31	F7B5C4	F7B5C4 [176-184]	0	1305.67	0	1.00481e+08	1.17962e+08	6.2847e+07	1.07973e+08	6.19513e+07	1.33051e+08	1.21147e+08	5.83145e+07	1.05533e+08	8.1821e+07	1.37357e+08	4.81903e+07	8.35968e+07	9.7394e+07	5.89517e+07	9.41288e+07	7.39064e+07	9.5983e+07	9.50187e+07	8.98013e+07	1.04287e+08	9.56416e+07		High	High	High	High	High	High	High	High	High	High
		FALSE	High	[R].ETNLESLPLVDTHSK.[R]	1xPhospho [T/S]; 1xTMT6plex [K15]; 1xTMT6plex [N-Term]	F7B5C4 1xPhospho [T/S]	6.94771e-06	9.48527e-05	1	3	5	F7B5C4	F7B5C4 [425-439]	0	2221.15	0	1.41345e+06	2.59764e+06	1.01841e+06	2.10211e+06	1.2777e+06	2.48826e+06	1.67074e+06	1.38689e+06	1.67484e+06	2.17792e+06	1.84427e+06	1.33388e+06	1.57564e+06	2.29797e+06	1.46502e+06	2.25874e+06	1.51699e+06	2.22846e+06	1.87568e+06	2.01959e+06	1.56385e+06	1.9859e+06		High	High	High	High	High	High	High	High	High	High
		FALSE	High	[R].EMEENFAVEAANYQDTIGR.[L]	1xPhospho [Y13]; 1xTMT6plex [N-Term]	F7B5C4 1xPhospho [Y358]	4.97693e-06	9.48527e-05	1	3	1	F7B5C4	F7B5C4 [346-364]	0	2496.1	0	1.13136e+06		1.33844e+06		1.38213e+06		1.95542e+06		1.7072e+06		1.57215e+06		1.68053e+06		1.79107e+06		1.64128e+06		1.60642e+06		1.66767e+06			High	Not Found	High	Not Found	High	Not Found	High	Not Found	High	Not Found
		FALSE	High	[R].EEAESTLQSFRQDVDNASLAR.[L]	1xPhospho [S/T]; 1xTMT6plex [N-Term]	F7B5C4 1xPhospho [S/T]	3.09087e-05	9.48527e-05	1	3	5	F7B5C4	F7B5C4 [197-217]	1	2675.25	0		2.46611e+06		1.52968e+06		2.48064e+06		1.55509e+06		2.19647e+06		1.35624e+06		2.45476e+06		2.39372e+06		2.30006e+06		1.83173e+06		1.93643e+06		Not Found	High	Not Found	High	Not Found	High	Not Found	High	Not Found	High
		FALSE	High	[R].EEAESTLQSFR.[Q]	1xTMT6plex [N-Term]		4.62892e-06	9.48527e-05	1	3	31	F7B5C4	F7B5C4 [197-207]	0	1525.77	0	1.00371e+07	1.28916e+07	6.25933e+06	2.15946e+07	6.90728e+06	1.49906e+07	1.42147e+07	8.24031e+06	1.29864e+07	1.10522e+07	1.5935e+07	7.2166e+06	8.20584e+06	1.24964e+07	7.18688e+06	1.18591e+07	7.63563e+06	1.09743e+07	1.09102e+07	1.3434e+07	1.10494e+07	1.26225e+07		High	High	High	High	High	High	High	High	High	High
		FALSE	High	[K].ARVEVERDNLAEDIMR.[L]	1xTMT6plex [N-Term]		7.6165e-06	9.48527e-05	1	2	8	F7B5C4	F7B5C4 [169-184]	2	2145.13	0	1.78522e+06	1.42298e+06	1.84464e+06	678363	2.05122e+06	1.83498e+06	2.8353e+06	1.66881e+06	2.74269e+06	2.09144e+06	2.85171e+06	1.42291e+06	2.1811e+06	749078	2.16174e+06	1.69298e+06	2.17272e+06	1.19449e+06	2.16332e+06	863378	2.87308e+06	1.69982e+06		High	High	High	High	High	High	High	High	High	High
		FALSE	High	[K].FADLSEAANRNNDALR.[Q]	1xTMT6plex [N-Term]		6.46503e-07	9.48527e-05	1	3	9	F7B5C4	F7B5C4 [295-310]	1	2006.03	0	3.83351e+06	2.28261e+06	3.1969e+06	1.18587e+06	3.40012e+06	2.02553e+06	3.23475e+06	1.48916e+06	3.50832e+06	1.67893e+06	3.21586e+06	1.70724e+06	3.94103e+06	1.87411e+06	4.06416e+06	2.28528e+06	4.30812e+06	2.05634e+06	3.53706e+06	1.55097e+06	3.91132e+06	1.65052e+06		High	High	High	High	High	High	High	High	High	High
		FALSE	High	[R].FANYIDKVR.[F]	1xTMT6plex [K7]; 1xTMT6plex [N-Term]		4.90436e-05	9.48527e-05	1	2	56	F7B5C4	F7B5C4 [114-122]	1	1583.93	0	3.04395e+08	1.35892e+09	1.74279e+08	8.63205e+08	2.03021e+08	1.93597e+09	2.36171e+08	4.7755e+08	2.17149e+08	7.12557e+08	3.20138e+08	2.65801e+08	2.3892e+08	1.61223e+09	1.53733e+08	1.18127e+09	2.11242e+08	1.66273e+09	2.41989e+08	1.00742e+09	2.68431e+08	1.10977e+09		High	High	High	High	High	High	High	High	High	High
		FALSE	High	[K].FADLSEAANR.[N]	1xTMT6plex [N-Term]		3.54119e-05	9.48527e-05	1	3	47	F7B5C4	F7B5C4 [295-304]	0	1322.69	0	3.18126e+07	2.84223e+07	2.40294e+07	2.11978e+07	2.67999e+07	2.95398e+07	3.64404e+07	1.85455e+07	3.46342e+07	2.3537e+07	4.34037e+07	1.86007e+07	3.20509e+07	2.48745e+07	2.9364e+07	2.83191e+07	3.00549e+07	2.50961e+07	3.42251e+07	2.31673e+07	3.55771e+07	2.44313e+07		High	High	High	High	High	High	High	High	High	High
		FALSE	High	[RK].EYQDLLNVK.[M]	1xTMT6plex [K9]; 1xTMT6plex [N-Term]		1.61331e-05	9.48527e-05	4	12	52	A0A5F5Q216; A0A3Q2H0K3; A0A3Q2LUC4; F7B5C4	A0A5F5Q216 [386-394]; A0A3Q2H0K3 [498-506]; A0A3Q2LUC4 [428-436]; F7B5C4 [382-390]	0	1579.91	0	6.12117e+08	9.39374e+06	3.28112e+08	9.28598e+06	3.54877e+08	1.31292e+07	4.76079e+08	9.265e+06	4.6998e+08	1.22615e+07	6.295e+08	9.2198e+06	4.11311e+08	1.10957e+07	3.21249e+08	1.11336e+07	4.04174e+08	1.15021e+07	5.10704e+08	1.01489e+07	4.63207e+08	1.18067e+07	Shared	High	High	High	High	High	High	High	High	High	High
		FALSE	High	[R].TLYSSSPSGVYATR.[S]	2xPhospho [S]; 1xTMT6plex [N-Term]	F7B5C4 2xPhospho [S]	0.000673693	0.000185804	1	2	167	F7B5C4	F7B5C4 [51-64]	0	1877.83	0	1.89575e+07	1.77035e+07	9.97626e+06	1.76524e+07	1.21515e+07	3.18787e+07	1.23909e+07	7.9917e+06	1.25757e+07	1.03746e+07	1.54946e+07	5.12739e+06	1.39891e+07	2.69704e+07	1.0162e+07	2.09361e+07	1.36649e+07	2.67655e+07	1.40192e+07	1.73813e+07	1.37523e+07	1.61761e+07		High	High	High	High	High	High	High	High	High	High
		FALSE	High	[K].LQEEMVQR.[E]	1xTMT6plex [N-Term]		0.000696971	0.000266709	1	1	42	F7B5C4	F7B5C4 [189-196]	0	1261.68	0	4.66903e+07	1.28066e+07	2.5719e+07	1.10415e+07	2.52374e+07	1.25483e+07	4.44406e+07	6.68549e+06	4.45124e+07	8.86367e+06	4.39759e+07	6.31082e+06	3.26445e+07	1.08919e+07	2.57155e+07	1.00651e+07	2.95252e+07	9.84554e+06	3.76598e+07	1.03992e+07	3.59076e+07	1.07117e+07		High	High	High	High	High	High	High	High	High	High
		FALSE	High	[R].LGDLYEEEMR.[E]	1xOxidation [M9]; 1xTMT6plex [N-Term]		0.000905864	0.000348406	1	2	15	F7B5C4	F7B5C4 [146-155]	0	1499.72	0	4.03571e+07	9.32646e+06	2.25962e+07	1.22836e+07	2.95792e+07	1.33359e+07	3.92089e+07	4.70825e+06	3.53268e+07	6.67617e+06	5.37111e+07	4.06161e+06	2.86326e+07	2.46527e+07	1.98432e+07	1.02199e+07	3.04325e+07	1.2135e+07	3.581e+07	1.15525e+07	3.73246e+07	1.18618e+07		High	High	High	High	High	High	High	High	High	High
		FALSE	High	[R].SVSSSSYR.[R]	1xTMT6plex [N-Term]		0.00136396	0.000397416	1	2	350	F7B5C4	F7B5C4 [5-12]	0	1101.57	0	7.35689e+07	6.7195e+07	4.22278e+07	6.38843e+07	5.0873e+07	7.80622e+07	5.76334e+07	3.51959e+07	6.05405e+07	4.68793e+07	6.96199e+07	3.61297e+07	5.70433e+07	7.35146e+07	5.05921e+07	7.52834e+07	6.01539e+07	6.87892e+07	6.39938e+07	5.82235e+07	6.18131e+07	5.53074e+07		High	High	High	High	High	High	High	High	High	High
		FALSE	High	[K].SRLGDLYEEEMR.[E]	1xOxidation [M11]; 1xTMT6plex [N-Term]		0.00101303	0.000397416	1	2	3	F7B5C4	F7B5C4 [144-155]	1	1742.86	0		1.07643e+06		727101		992968		849724		894024		835442		778866		1.26243e+06		719169		664339		1.034e+06		Not Found	High	Not Found	High	Not Found	High	Not Found	High	Not Found	High
		FALSE	High	[R].DGQVINETSQHHDDLE.[-]	2xPhospho [T8; S9]; 1xTMT6plex [N-Term]	F7B5C4 2xPhospho [T458; S459]	0.00133754	0.000397416	1	2	9	F7B5C4	F7B5C4 [451-466]	0	2225.9	0	483598	1.35752e+06	287472	954628	311850	1.59595e+06	355477	303564	435396	646451	262455	214690	351374	1.23687e+06	365680	1.39538e+06	316585	1.48941e+06	444842	1.25376e+06	202277	610828		High	High	High	High	High	High	High	High	High	High
		FALSE	High	[KR].GTNESLER.[Q]	1xTMT6plex [N-Term]		0.00101303	0.000397416	1	7	63	F7B5C4	F7B5C4 [335-342]	0	1134.6	1	1.15475e+08	1.62381e+08	6.47682e+07	2.34175e+08	7.56458e+07	2.16378e+08	1.38439e+08	9.95043e+07	1.67959e+08	1.49904e+08	2.0472e+08	9.63012e+07	8.82429e+07	1.61786e+08	9.36664e+07	1.41007e+08	9.05251e+07	1.6056e+08	1.37749e+08	1.85848e+08	1.269e+08	1.68583e+08		High	High	High	High	High	High	High	High	High	High
		FALSE	High	[R].ISLPLPNFSSLNLR.[E]	1xPhospho [S]; 1xTMT6plex [N-Term]	F7B5C4 1xPhospho [S]	0.00109506	0.000397416	1	3	94	F7B5C4	F7B5C4 [411-424]	0	1880.02	0	4.1846e+07	6.48372e+07	2.4479e+07	4.8636e+07	2.96185e+07	8.08939e+07	3.4668e+07	2.62916e+07	3.55625e+07	3.73876e+07	4.50263e+07	2.15792e+07	3.53464e+07	6.5537e+07	3.5061e+07	4.47328e+07	3.58403e+07	6.92736e+07	4.02145e+07	5.39236e+07	3.93346e+07	5.28495e+07		High	High	High	High	High	High	High	High	High	High
		FALSE	High	[KR].LLEGEESR.[ILMTW]	1xTMT6plex [N-Term]		0.00161127	0.000446755	5	20	104	A0A5F5Q216; cRAP_Q9NSB2; A0A3Q2LUC4; F7B5C4; F6WKL7	A0A5F5Q216 [407-414]; cRAP_Q9NSB2 [468-475]; A0A3Q2LUC4 [449-456]; F7B5C4 [403-410]; F6WKL7 [400-407]	0	1161.63	0	7.00596e+08	1.0921e+09	3.77709e+08	9.1181e+08	4.06188e+08	1.60302e+09	4.53686e+08	4.85539e+08	4.81296e+08	7.17143e+08	6.39585e+08	3.61292e+08	4.73003e+08	1.27664e+09	4.91614e+08	8.43524e+08	4.98929e+08	1.363e+09	5.77506e+08	1.03774e+09	5.29183e+08	9.79292e+08	Shared	High	High	High	High	High	High	High	High	High	High
		FALSE	High	[R].SYVTTSTR.[T]	1xTMT6plex [N-Term]		0.00148233	0.000446755	1	2	289	F7B5C4	F7B5C4 [29-36]	0	1143.62	0	1.23065e+08	9.66036e+07	7.18515e+07	8.21692e+07	8.01804e+07	1.28695e+08	8.76829e+07	4.3661e+07	9.26547e+07	5.93627e+07	1.15947e+08	3.90601e+07	1.00505e+08	1.16262e+08	7.86819e+07	1.07411e+08	1.00614e+08	1.14539e+08	1.02512e+08	8.50045e+07	1.03577e+08	8.53963e+07		High	High	High	High	High	High	High	High	High	High
		FALSE	High	[R].VEVERDNLAEDIMRLR.[E]	1xTMT6plex [N-Term]		0.00181324	0.000446755	1	2	1	F7B5C4	F7B5C4 [171-186]	2	2187.18	0		338596		300217		317295		233950		311107		282762		316585		318898		350399		281129		303833		Not Found	High	Not Found	High	Not Found	High	Not Found	High	Not Found	High
		FALSE	High	[K].ARVEVERDNLAEDIMR.[L]	1xOxidation [M15]; 1xTMT6plex [N-Term]		0.00141841	0.000446755	1	2	1	F7B5C4	F7B5C4 [169-184]	2	2161.12	0																							No Quan Values	High	Not Found	High	Not Found	High	Not Found	High	Not Found	High	Not Found
		FALSE	High	[R].DNLAEDIMR.[L]	1xOxidation [M8]; 1xTMT6plex [N-Term]		0.00184026	0.000508408	1	2	16	F7B5C4	F7B5C4 [176-184]	0	1321.66	0	4.56767e+06	3.68168e+06	3.30977e+06	3.24453e+06	3.97873e+06	3.37288e+06	4.74063e+06	1.84249e+06	4.12474e+06	2.20895e+06	5.94005e+06	1.65826e+06	3.49617e+06	4.67232e+06	2.87447e+06	2.90752e+06	3.7197e+06	2.73842e+06	4.18013e+06	2.93861e+06	4.2958e+06	3.19103e+06		High	High	High	High	High	High	High	High	High	High
		FALSE	High	[R].LGDLYEEEMRELR.[R]	1xOxidation [M9]; 1xTMT6plex [N-Term]		0.00203138	0.000508408	1	2	3	F7B5C4	F7B5C4 [146-158]	1	1897.95	0	1.1675e+06	6.69874e+06	827835	4.00597e+06	1.15942e+06	4.07335e+06	1.12884e+06	6.18837e+06	1.11038e+06	6.7614e+06	1.14928e+06	8.07922e+06	1.121e+06	5.55966e+06	1.05773e+06	1.02051e+07	1.24653e+06	4.56344e+06	1.13052e+06	4.12502e+06	1.27409e+06	5.44826e+06		High	High	High	High	High	High	High	High	High	High
		FALSE	High	[R].KVESLQEEIAFLK.[K]	1xPhospho [S4]; 2xTMT6plex [K1; K13]; 1xTMT6plex [N-Term]	F7B5C4 1xPhospho [S226]	0.00205159	0.000575726	1	3	7	F7B5C4	F7B5C4 [223-235]	1	2301.31	0	5.94455e+06	9.32063e+06	3.66419e+06	8.14876e+06	4.03221e+06	1.1005e+07	4.99661e+06	4.65596e+06	4.67019e+06	6.84859e+06	6.3917e+06	3.67735e+06	4.55125e+06	9.75009e+06	3.73294e+06	9.03426e+06	4.22583e+06	9.54107e+06	5.37726e+06	8.189e+06	4.85792e+06	7.41041e+06		High	High	High	High	High	High	High	High	High	High
		FALSE	High	[R].QVQSLTCEVDALK.[G]	1xCarbamidomethyl [C7]; 2xPhospho [S4; T6]; 1xTMT6plex [K13]; 1xTMT6plex [N-Term]	F7B5C4 2xPhospho [S325; T327]	0.00233415	0.000629628	1	3	2	F7B5C4	F7B5C4 [322-334]	0	2109.01	0	42874.8	257139	32981.7	259325	34147.2	276756	52947.4	110192	49574.1	244722	70016.4	153488	53601.7	240529	49351.2	135237	47454.3	192282	49903.2	215451	56833	214136		High	High	High	High	High	High	High	High	High	High
		FALSE	High	[R].EEAESTLQSFR.[Q]	1xPhospho [S9]; 1xTMT6plex [N-Term]	F7B5C4 1xPhospho [S205]	0.00269762	0.000669205	1	3	8	F7B5C4	F7B5C4 [197-207]	0	1605.74	0	2.69451e+06	3.02133e+06	1.70555e+06	4.13894e+06	1.94573e+06	2.67828e+06	3.30512e+06	2.87679e+06	3.13039e+06	3.14993e+06	3.65748e+06	5.34007e+06	2.21951e+06	2.8645e+06	2.00907e+06	2.64579e+06	2.07794e+06	2.07151e+06	2.77107e+06	2.89696e+06	2.66827e+06	3.47729e+06		High	High	High	High	High	High	High	High	High	High
		FALSE	High	[R].ISLPLPNFSSLNLR.[E]	2xPhospho [S9; S10]; 1xTMT6plex [N-Term]	F7B5C4 2xPhospho [S419; S420]	0.00370675	0.000925382	1	3	20	F7B5C4	F7B5C4 [411-424]	0	1959.99	0	2.62027e+06	8.73781e+06	1.55737e+06	6.73866e+06	1.87129e+06	1.09974e+07	2.15439e+06	4.99287e+06	2.21418e+06	7.54306e+06	2.70475e+06	4.07315e+06	2.31878e+06	9.25302e+06	2.18665e+06	7.76671e+06	2.35862e+06	9.89233e+06	2.3668e+06	7.77473e+06	2.54329e+06	7.91104e+06		High	High	High	High	High	High	High	High	High	High
		FALSE	High	[R].QAKQESNEYR.[R]	1xTMT6plex [K3]; 1xTMT6plex [N-Term]		0.00553619	0.000993499	1	3	1	F7B5C4	F7B5C4 [311-320]	1	1710.92	0	148584		117322		152657		96210.2		90204.8		130187		131562		136561		103264		144228		138039			High	Not Found	High	Not Found	High	Not Found	High	Not Found	High	Not Found
		FALSE	High	[R].FLEQQNK.[LIAV]	1xTMT6plex [K7]; 1xTMT6plex [N-Term]		0.00580209	0.00104259	7	38	48	F7D5X8; A0A3Q2LCW0; cRAP_Q9NSB2; F6ST15; F6S8W6; A0A3Q2I6F9; F7B5C4	F7D5X8 [242-248]; A0A3Q2LCW0 [183-189]; cRAP_Q9NSB2 [185-191]; F6ST15 [126-132]; F6S8W6 [167-173]; A0A3Q2I6F9 [187-193]; F7B5C4 [123-129]	0	1364.79	0	3.14878e+07	3.81722e+07	2.01447e+07	2.84188e+07	2.33022e+07	4.25918e+07	2.76206e+07	2.11751e+07	2.5363e+07	2.60874e+07	3.52967e+07	1.92897e+07	2.90076e+07	3.3287e+07	2.10298e+07	3.68537e+07	2.63537e+07	3.47305e+07	2.90633e+07	2.90053e+07	3.34186e+07	3.15256e+07	Shared	High	High	High	High	High	High	High	High	High	High
		FALSE	High	[R].QQYESVAAK.[N]	1xGln->pyro-Glu [N-Term]; 1xTMT6plex [K9]; 1xTMT6plex [N-Term]		0.00634212	0.00119571	1	3	4	F7B5C4	F7B5C4 [274-282]	0	1464.81	0	253979	849094	184649	762162	222581	1.22345e+06	356351	746820	214193	749629	1.17483e+06	751173	324948	931658	192664	787400	221676	899512	208746	550810	1.5912e+06	2.57258e+06		High	High	High	High	High	High	High	High	High	High
		FALSE	High	[R].MFGGPGTASRPSSSR.[S]	1xPhospho [S/T]; 1xTMT6plex [N-Term]	F7B5C4 1xPhospho [T/S]	0.00686314	0.00123873	1	2	42	F7B5C4	F7B5C4 [14-28]	0	1803.84	0	3.20692e+06	1.2945e+06	1.87235e+06	1.74284e+06	2.17098e+06	1.8862e+06	2.46041e+06	2.50021e+06	2.32639e+06	2.43815e+06	3.06561e+06	2.86491e+06	2.64406e+06	1.88879e+06	2.21891e+06	1.99452e+06	2.44933e+06	1.76819e+06	2.50051e+06	1.94947e+06	2.7505e+06	2.21816e+06		High	High	High	High	High	High	High	High	High	High
		FALSE	High	[R].QVQSLTCEVDALKGTNESLER.[Q]	1xCarbamidomethyl [C7]; 2xPhospho [T6; T15]; 1xTMT6plex [K13]; 1xTMT6plex [N-Term]	F7B5C4 2xPhospho [T327; T336]	0.00708417	0.00128394	1	3	4	F7B5C4	F7B5C4 [322-342]	1	2995.42	0	254999	581494	114223	309177	163892	631451	161439	222412	132311	427986	201804	122626	180543	598459	135998	384519	197300	621562	180507	413461	196197	424369		High	High	High	High	High	High	High	High	High	High
		FALSE	High	[R].SSVPGVR.[L]	1xTMT6plex [N-Term]		0.00867287	0.00166867	1	2	80	F7B5C4	F7B5C4 [72-78]	0	930.557	0	2.1557e+08	2.25654e+08	1.13778e+08	1.67082e+08	1.48333e+08	2.66805e+08	1.53948e+08	7.34082e+07	1.46818e+08	1.0619e+08	2.08432e+08	6.47634e+07	1.71871e+08	2.42479e+08	1.15287e+08	1.79502e+08	1.59373e+08	2.35523e+08	1.71017e+08	1.57606e+08	1.93632e+08	1.8558e+08		High	High	High	High	High	High	High	High	High	High
		FALSE	High	[R].TNEKVELQELNDR.[F]	1xPhospho [T1]; 1xTMT6plex [K4]; 1xTMT6plex [N-Term]	A0A5F5Q216 1xPhospho [T105]; A0A3Q2LUC4 1xPhospho [T147]; F7B5C4 1xPhospho [T101]	0.00871951	0.00171553	3	7	8	A0A5F5Q216; A0A3Q2LUC4; F7B5C4	A0A5F5Q216 [105-117]; A0A3Q2LUC4 [147-159]; F7B5C4 [101-113]	1	2126.09	0	3.14397e+06	3.3811e+06	1.96173e+06	2.89755e+06	2.61376e+06	4.21772e+06	3.17311e+06	1.38287e+06	2.29579e+06	2.06748e+06	4.13885e+06	794559	2.87043e+06	3.28274e+06	1.68304e+06	2.32666e+06	2.34648e+06	3.20615e+06	2.39327e+06	2.02511e+06	3.66561e+06	2.87692e+06	Shared	High	High	High	High	High	High	High	High	High	High
		FALSE	High	[K].QESNEYR.[R]	1xTMT6plex [N-Term]		0.00945223	0.00174005	1	3	26	F7B5C4	F7B5C4 [314-320]	0	1154.56	0	6.51538e+06	2.77334e+07	3.46316e+06	3.91775e+07	4.28936e+06	4.83402e+07	4.82743e+06	1.52754e+07	5.40591e+06	2.35229e+07	6.98804e+06	1.20688e+07	4.59193e+06	3.99105e+07	3.94542e+06	2.92132e+07	4.80763e+06	3.95151e+07	5.99459e+06	3.01037e+07	5.42912e+06	2.8355e+07		High	High	High	High	High	High	High	High	High	High
		FALSE	High	[R].MFGGPGTASRPSSSR.[S]	1xOxidation [M1]; 1xTMT6plex [N-Term]		0.00945223	0.00174005	1	2	15	F7B5C4	F7B5C4 [14-28]	0	1739.87	0	3.46668e+06	1.39477e+07	2.43265e+06	4.44813e+06	2.94571e+06	9.70329e+06	2.93646e+06	2.74105e+06	2.53072e+06	4.50443e+06	2.98124e+06	2.21845e+06	3.07621e+06	7.79207e+06	2.32726e+06	5.02164e+06	3.00674e+06	7.12023e+06	2.67609e+06	4.23063e+06	3.58546e+06	6.73722e+06		High	High	High	High	High	High	High	High	High	High
		FALSE	High	[R].LLQDSVDFSLADAINTEFK.[N]	3xPhospho [S5; S9; T16]; 1xTMT6plex [K19]; 1xTMT6plex [N-Term]	F7B5C4 3xPhospho [S83; S87; T94]	0.00986975	0.00183178	1	2	3	F7B5C4	F7B5C4 [79-97]	0	2824.29	0	65983.8	154539	52493.5	99701.2	84583.9	160839	101532	61977.4	85801.8	97720.8	109265	56781.5	85423.3	130218	76577	167330	79813.8	175335	92496.8	108454	96749.3	102295		High	High	High	High	High	High	High	High	High	High
		FALSE	High	[R].QVDQLTNDKAR.[V]	1xPhospho [T6]; 1xTMT6plex [K9]; 1xTMT6plex [N-Term]	F7B5C4 1xPhospho [T165]	0.0100314	0.00187339	1	2	2	F7B5C4	F7B5C4 [160-170]	1	1825.96	0	149073		107357		144171		107691		134609		167238		127753		128964		126040		146997		158869			High	Not Found	High	Not Found	High	Not Found	High	Not Found	High	Not Found
		FALSE	High	[K].LQEEMVQR.[E]	1xOxidation [M5]; 1xTMT6plex [N-Term]		0.0103632	0.0019641	1	1	5	F7B5C4	F7B5C4 [189-196]	0	1277.67	0	2.42165e+06	3.30966e+06	1.5666e+06	3.98208e+06	1.82613e+06	3.11852e+06	2.58288e+06	1.39853e+06	2.38829e+06	1.64773e+06	3.07394e+06	1.19806e+06	1.79066e+06	5.2909e+06	1.58198e+06	2.47026e+06	2.00002e+06	2.67829e+06	2.16941e+06	3.40948e+06	2.27476e+06	3.09338e+06		High	High	High	High	High	High	High	High	High	High
		FALSE	High	[K].SKFADLSEAANR.[N]	1xPhospho [S7]; 1xTMT6plex [K2]; 1xTMT6plex [N-Term]	F7B5C4 1xPhospho [S299]	0.010591	0.00200225	1	3	1	F7B5C4	F7B5C4 [293-304]	1	1846.95	0		2.7834e+06		1.4966e+06		3.18664e+06		1.12128e+06		1.43393e+06		893114		2.71945e+06		2.18797e+06		2.69289e+06		1.80357e+06		2.06798e+06		Not Found	High	Not Found	High	Not Found	High	Not Found	High	Not Found	High
		FALSE	High	[R].FANYIDK.[V]	1xTMT6plex [K7]; 1xTMT6plex [N-Term]		0.0106487	0.00200225	1	2	38	F7B5C4	F7B5C4 [114-120]	0	1328.76	0	6.20457e+08	2.51247e+08	3.36606e+08	5.08474e+08	4.78203e+08	4.01645e+08	6.34732e+08	1.66663e+08	6.35638e+08	1.93871e+08	8.33696e+08	1.25801e+08	5.62039e+08	3.13702e+08	2.8042e+08	3.05537e+08	4.87334e+08	2.95093e+08	5.56798e+08	2.97712e+08	7.33662e+08	2.67659e+08		High	High	High	High	High	High	High	High	High	High
		FALSE	High	[K].LQEEMVQREEAESTLQSFR.[Q]	1xPhospho [T/S]; 1xOxidation [M5]; 1xTMT6plex [N-Term]	F7B5C4 1xPhospho [T/S]	0.010591	0.00200225	1	1	6	F7B5C4	F7B5C4 [189-207]	1	2635.23	0	137287	332957	115871	401486	154803	433807	141827	244155	167059	325384	221288	185575	129967	701653	158730	205324	197178	381220	179898	452050	158792	412983		High	High	High	High	High	High	High	High	High	High
		FALSE	High	[R].QQYESVAAK.[N]	1xPhospho [Y/S]; 1xTMT6plex [K9]; 1xTMT6plex [N-Term]	F7B5C4 1xPhospho [S/Y]	0.0120095	0.00224929	1	3	13	F7B5C4	F7B5C4 [274-282]	0	1561.8	0	1.30266e+06	8.40353e+06	875024	8.56214e+06	983345	1.53451e+07	1.10802e+06	4.16158e+06	1.04333e+06	5.82747e+06	1.2805e+06	3.0941e+06	1.02581e+06	1.29547e+07	1.0114e+06	9.53762e+06	1.05191e+06	1.32316e+07	1.2184e+06	8.4562e+06	1.24421e+06	9.10651e+06		High	High	High	High	High	High	High	High	High	High
		FALSE	High	[R].MFGGPGTASRPSSSR.[S]	2xPhospho [S12; S13]; 1xTMT6plex [N-Term]	F7B5C4 2xPhospho [S25; S26]	0.0133358	0.00247227	1	2	3	F7B5C4	F7B5C4 [14-28]	0	1883.81	0	294612		171609		202144		238390		214238		268014		222201		173634		207081		221152		225228			High	Not Found	High	Not Found	High	Not Found	High	Not Found	High	Not Found
		FALSE	High	[R].ETNLESLPLVDTHSKR.[T]	1xPhospho [S6]; 1xTMT6plex [K15]; 1xTMT6plex [N-Term]	F7B5C4 1xPhospho [S430]	0.0129721	0.00247227	1	3	1	F7B5C4	F7B5C4 [425-440]	1	2377.25	0	324094		294967		400842		347410		347178		306945		365594		430926		423916		347610		338551			High	Not Found	High	Not Found	High	Not Found	High	Not Found	High	Not Found
		FALSE	High	[R].QDVDNASLAR.[L]	1xPhospho [S7]; 1xTMT6plex [N-Term]	F7B5C4 1xPhospho [S214]	0.0137868	0.00247227	1	3	14	F7B5C4	F7B5C4 [208-217]	0	1397.66	0	2.5457e+06	1.18197e+06	1.57539e+06	1.15264e+06	2.03111e+06	1.46322e+06	2.36568e+06	815072	2.43287e+06	980420	3.28563e+06	699675	2.1504e+06	1.17194e+06	1.91069e+06	1.398e+06	2.0923e+06	1.19197e+06	2.61764e+06	1.09253e+06	2.70827e+06	1.03512e+06		High	High	High	High	High	High	High	High	High	High
		FALSE	High	[K].FADLSEAANRNNDALR.[Q]	1xPhospho [S5]; 1xTMT6plex [N-Term]	F7B5C4 1xPhospho [S299]	0.0140185	0.00247227	1	3	1	F7B5C4	F7B5C4 [295-310]	1	2085.99	0	81528		51845.5		96434		69347.6		70559.3		56199.6		83133.2		76156.3		87469.1		94170		100999			High	Not Found	High	Not Found	High	Not Found	High	Not Found	High	Not Found
		FALSE	High	[R].QVDQLTNDK.[A]	1xPhospho [T6]; 1xTMT6plex [K9]; 1xTMT6plex [N-Term]	F7B5C4 1xPhospho [T165]	0.0154133	0.00289491	1	2	5	F7B5C4	F7B5C4 [160-168]	0	1598.82	0	4.85823e+06	349693	2.53044e+06	231649	3.51682e+06	501101	3.94113e+06	173890	3.70883e+06	216012	6.116e+06	121411	3.65159e+06	385135	2.72674e+06	269659	3.91861e+06	425997	4.63496e+06	313840	5.65359e+06	320493		High	High	High	High	High	High	High	High	High	High
		FALSE	High	[K].MALDIEIATYRK.[L]	1xOxidation [M1]; 1xTMT6plex [K12]; 1xTMT6plex [N-Term]		0.0164881	0.0030599	1	5	2	F7B5C4	F7B5C4 [391-402]	1	1898.08	0	2.03076e+06	8.13874e+06	1.43682e+06	7.09478e+06	1.77665e+06	8.48473e+06	1.65897e+06	8.63926e+06	1.53662e+06	8.65945e+06	1.25965e+06	9.7103e+06	1.63798e+06	8.82224e+06	1.36568e+06	9.03411e+06	1.76197e+06	8.16997e+06	1.49768e+06	7.77018e+06	1.86133e+06	7.58817e+06		High	High	High	High	High	High	High	High	High	High
		FALSE	High	[R].RQVDQLTNDK.[A]	1xPhospho [T7]; 1xTMT6plex [K10]; 1xTMT6plex [N-Term]	F7B5C4 1xPhospho [T165]	0.0228318	0.00386806	1	2	5	F7B5C4	F7B5C4 [159-168]	1	1754.92	0	828425	1.13881e+06	424296	1.18161e+06	580779	1.65253e+06	600132	438567	515137	759423	791374	245320	593402	1.22221e+06	375372	861933	638548	1.28916e+06	596806	985126	841977	1.05572e+06		High	High	High	High	High	High	High	High	High	High
		FALSE	High	[K].TVETRDGQVINETSQHHDDLE.[-]	1xPhospho [T/S]; 1xTMT6plex [N-Term]	F7B5C4 1xPhospho [S/T]	0.023916	0.00392064	1	2	3	F7B5C4	F7B5C4 [446-466]	1	2732.24	0	51175.3		36714.3	52354	27195.8	66496.3	14509.8	25381.4	23443.7	51257.5	21972.6		41059.8	138553	41544.8	82759.6	45122.9	115708	64344.5	76713.5	24498.6	33424.7		High	Not Found	High	High	High	High	High	High	High	High
		FALSE	High	[R].QDVDNASLAR.[L]	1xGln->pyro-Glu [N-Term]; 1xTMT6plex [N-Term]		0.0243368	0.00402838	1	3	7	F7B5C4	F7B5C4 [208-217]	0	1300.67	0																							No Quan Labels	High	High	High	High	High	High	High	High	High	High
		FALSE	High	[R].LQDEIQNMKEEMAR.[H]	1xOxidation [M8]; 1xTMT6plex [K9]; 1xTMT6plex [N-Term]		0.0298806	0.00460656	1	3	1	F7B5C4	F7B5C4 [365-378]	1	2209.14	0																							No Quan Values	Not Found	High	Not Found	High	Not Found	High	Not Found	High	Not Found	High
		FALSE	High	[R].ETNLESLPLVDTHSK.[R]	2xPhospho [S6; S14]; 1xTMT6plex [K15]; 1xTMT6plex [N-Term]	F7B5C4 2xPhospho [S430; S438]	0.0488847	0.00688991	1	3	2	F7B5C4	F7B5C4 [425-439]	0	2301.12	0	455968	621724	322408	579660	369695	652046	415823	361690	379652	527928	451490	303370	371355	407047	359076	556620	403295	495944	439243	416221	390484	433846		High	High	High	High	High	High	High	High	High	High
		FALSE	High	[R].ETNLESLPLVDTHSKR.[T]	2xPhospho [S6; S14]; 1xTMT6plex [K15]; 1xTMT6plex [N-Term]	F7B5C4 2xPhospho [S430; S438]	0.0562474	0.00787314	1	3	1	F7B5C4	F7B5C4 [425-440]	1	2457.22	0	457316		354841		385927		410420		350363		364971		372505		381686		369748		373047		412394			High	Not Found	High	Not Found	High	Not Found	High	Not Found	High	Not Found
		FALSE	High	[R].QQYESVAAK.[N]	1xPhospho [Y3]; 1xGln->pyro-Glu [N-Term]; 1xTMT6plex [K9]; 1xTMT6plex [N-Term]	F7B5C4 1xPhospho [Y276]	0.0576404	0.0080007	1	3	1	F7B5C4	F7B5C4 [274-282]	0	1544.78	0		53306.6		45567.4		51536.2		74652.3		54285		66575.9		57356.5				52492		43804.8		59125.1		Not Found	High	Not Found	High	Not Found	High	Not Found	High	Not Found	High
		FALSE	High	[R].RMFGGPGTASRPSSSR.[S]	1xTMT6plex [N-Term]		0.059069	0.00808018	1	2	1	F7B5C4	F7B5C4 [13-28]	1	1879.98	0																							No Quan Values	Not Found	High	Not Found	High	Not Found	High	Not Found	High	Not Found	High
		FALSE	High	[R].QVQSLTCEVDALKGTNESLER.[Q]	1xCarbamidomethyl [C7]; 3xPhospho [T6; T15; S18]; 1xTMT6plex [K13]; 1xTMT6plex [N-Term]	F7B5C4 3xPhospho [T327; T336; S339]	0.0647566	0.0088272	1	3	1	F7B5C4	F7B5C4 [322-342]	1	3075.39	0	43681		30021.4		34409.8		29492		31716.9		52492.3		41283.3		20886.9		35633		45695.2		41822.3			High	Not Found	High	Not Found	High	Not Found	High	Not Found	High	Not Found
		FALSE	High	[R].TYSLGSALRPSSSR.[T]	3xPhospho [S11; S12; S13]; 1xTMT6plex [N-Term]	F7B5C4 3xPhospho [S47; S48; S49]	0.0639671	0.0088272	1	2	1	F7B5C4	F7B5C4 [37-50]	0	1950.83	0		129469		74698.1		81089		69671.5		91927.8		96648.9		84915.3		134818		69469.1		64962.2		57491		Not Found	High	Not Found	High	Not Found	High	Not Found	High	Not Found	High
FALSE	1501	5	56	56	163	[Master Protein] Collagen type XII alpha 1 chain OS=Equus caballus OX=9796 GN=COL12A1 PE=4 SV=1	High	High	High	High	High	High	High	High	High	High	High	High	High	High	High	High	High	High	High	High	High	High
	Checked	Protein FDR Confidence: Combined	Master	Accession	Description	Exp. q-value: Combined	Sum PEP Score	Coverage [%]	# Peptides	# PSMs	# Unique Peptides	# Protein Groups	# AAs	MW [kDa]	calc. pI	Score Sequest HT: Sequest HT	# Peptides (by Search Engine): Sequest HT	# Razor Peptides	Abundances (Grouped): F1, 126, SM_37, Sample	Abundances (Grouped): F2, 126, SM_42, Sample	Abundances (Grouped): F1, 127N, SM_37, Sample	Abundances (Grouped): F2, 127N, SM_42, Sample	Abundances (Grouped): F1, 127C, SM_37, Sample	Abundances (Grouped): F2, 127C, SM_42, Sample	Abundances (Grouped): F1, 128N, OM_37, Sample	Abundances (Grouped): F2, 128N, OM_42, Sample	Abundances (Grouped): F1, 128C, OM_37, Sample	Abundances (Grouped): F2, 128C, OM_42, Sample	Abundances (Grouped): F1, 129N, OM_37, Sample	Abundances (Grouped): F2, 129N, OM_42, Sample	Abundances (Grouped): F1, 129C, AD_37, Sample	Abundances (Grouped): F2, 129C, AD_42, Sample	Abundances (Grouped): F1, 130N, AD_37, Sample	Abundances (Grouped): F2, 130N, AD_42, Sample	Abundances (Grouped): F1, 130C, AD_37, Sample	Abundances (Grouped): F2, 130C, AD_42, Sample	Abundances (Grouped): F1, 131N, Pool, Control	Abundances (Grouped): F2, 131N, Pool, Control	Abundances (Grouped): F1, 131C, Pool, Control	Abundances (Grouped): F2, 131C, Pool, Control	Found in Sample: [S1] F1: 126, Sample, SM_37	Found in Sample: [S12] F2: 126, Sample, SM_42	Found in Sample: [S2] F1: 127N, Sample, SM_37	Found in Sample: [S13] F2: 127N, Sample, SM_42	Found in Sample: [S3] F1: 127C, Sample, SM_37	Found in Sample: [S14] F2: 127C, Sample, SM_42	Found in Sample: [S4] F1: 128N, Sample, OM_37	Found in Sample: [S15] F2: 128N, Sample, OM_42	Found in Sample: [S5] F1: 128C, Sample, OM_37
	FALSE	High	Master Protein	A0A3Q2HPX3	Collagen type XII alpha 1 chain OS=Equus caballus OX=9796 GN=COL12A1 PE=4 SV=1	0	211.963	17	56	163	56	1	3120	339.2	5.53	417.16	56	0	1.8214e+08	4.22787e+07	2.49723e+08	4.14375e+07	1.456e+08	3.36238e+07	6.50478e+07	2.44164e+07	6.14088e+07	2.61989e+07	5.12233e+07	2.42772e+07	1.88712e+08	2.11354e+07	1.46861e+08	3.35884e+07	1.84153e+08	2.29516e+07	9.93128e+07	6.90277e+07	1.02427e+08	7.08296e+07	High	High	High	High	High	High	High	High	High
		Checked	Confidence	Annotated Sequence	Modifications	Modifications in Master Proteins	Qvality PEP	Qvality q-value	# Protein Groups	# Proteins	# PSMs	Master Protein Accessions	Positions in Master Proteins	# Missed Cleavages	Theo. MH+ [Da]	# Razor Quan Results	Abundances (Grouped): F1, 126, SM_37, Sample	Abundances (Grouped): F2, 126, SM_42, Sample	Abundances (Grouped): F1, 127N, SM_37, Sample	Abundances (Grouped): F2, 127N, SM_42, Sample	Abundances (Grouped): F1, 127C, SM_37, Sample	Abundances (Grouped): F2, 127C, SM_42, Sample	Abundances (Grouped): F1, 128N, OM_37, Sample	Abundances (Grouped): F2, 128N, OM_42, Sample	Abundances (Grouped): F1, 128C, OM_37, Sample	Abundances (Grouped): F2, 128C, OM_42, Sample	Abundances (Grouped): F1, 129N, OM_37, Sample	Abundances (Grouped): F2, 129N, OM_42, Sample	Abundances (Grouped): F1, 129C, AD_37, Sample	Abundances (Grouped): F2, 129C, AD_42, Sample	Abundances (Grouped): F1, 130N, AD_37, Sample	Abundances (Grouped): F2, 130N, AD_42, Sample	Abundances (Grouped): F1, 130C, AD_37, Sample	Abundances (Grouped): F2, 130C, AD_42, Sample	Abundances (Grouped): F1, 131N, Pool, Control	Abundances (Grouped): F2, 131N, Pool, Control	Abundances (Grouped): F1, 131C, Pool, Control	Abundances (Grouped): F2, 131C, Pool, Control	Quan Info	Found in Sample: [S1] F1: 126, Sample, SM_37	Found in Sample: [S12] F2: 126, Sample, SM_42	Found in Sample: [S2] F1: 127N, Sample, SM_37	Found in Sample: [S13] F2: 127N, Sample, SM_42	Found in Sample: [S3] F1: 127C, Sample, SM_37	Found in Sample: [S14] F2: 127C, Sample, SM_42	Found in Sample: [S4] F1: 128N, Sample, OM_37	Found in Sample: [S15] F2: 128N, Sample, OM_42	Found in Sample: [S5] F1: 128C, Sample, OM_37	Found in Sample: [S16] F2: 128C, Sample, OM_42
		FALSE	High	[K].LKDEGVELFAVGIK.[N]	2xTMT6plex [K2; K14]; 1xTMT6plex [N-Term]		7.04348e-09	0	1	4	2	A0A3Q2HPX3	A0A3Q2HPX3 [1323-1336]	1	2205.35	0	1.28078e+07	3.78481e+06	1.92163e+07	3.31541e+06	1.05099e+07	2.66899e+06	4.6789e+06	1.86802e+06	3.95144e+06	2.22078e+06	3.44191e+06	1.99139e+06	1.31903e+07	1.7376e+06	7.38169e+06	3.30725e+06	1.2041e+07	1.82594e+06	6.43678e+06	5.18353e+06	6.779e+06	5.44369e+06		High	High	High	High	High	High	High	High	High	High
		FALSE	High	[R].GEVQTVTFDTDEVK.[T]	1xTMT6plex [K14]; 1xTMT6plex [N-Term]		8.02204e-09	0	1	4	3	A0A3Q2HPX3	A0A3Q2HPX3 [2630-2643]	0	2026.07	0	2.16707e+06		3.43038e+06		2.45181e+06		1.50587e+06		1.39339e+06		964956		2.64183e+06		1.87713e+06		2.37721e+06		1.6442e+06		1.88521e+06			High	High	High	High	High	High	High	High	High	High
		FALSE	High	[R].IVEVFEIGPK.[R]	1xTMT6plex [K10]; 1xTMT6plex [N-Term]		0.000194673	9.48527e-05	1	4	2	A0A3Q2HPX3	A0A3Q2HPX3 [1225-1234]	0	1588.97	0	2.03649e+06		2.44757e+06		1.76155e+06		1.18012e+06		1.32864e+06		917341		1.82522e+06		1.6638e+06		2.08317e+06		2.27835e+06		1.35129e+06			High	Not Found	High	Not Found	High	Not Found	High	Not Found	High	Not Found
		FALSE	High	[R].IVEVFEIGPKR.[V]	1xTMT6plex [K10]; 1xTMT6plex [N-Term]		1.38827e-05	9.48527e-05	1	4	1	A0A3Q2HPX3	A0A3Q2HPX3 [1225-1235]	1	1745.07	0	4.0062e+06		6.57322e+06		2.9922e+06		1.82809e+06		1.91417e+06		1.48071e+06		4.0025e+06		6.87816e+06		4.4859e+06		2.98597e+06		2.57804e+06			High	Not Found	High	Not Found	High	Not Found	High	Not Found	High	Not Found
		FALSE	High	[R].IEQELAAIK.[K]	1xTMT6plex [K9]; 1xTMT6plex [N-Term]		0.000170651	9.48527e-05	1	3	1	A0A3Q2HPX3	A0A3Q2HPX3 [620-628]	0	1472.91	0	395953		522485		374734		217502		203362		152376		537767		410316		553204		304993		296742			High	Not Found	High	Not Found	High	Not Found	High	Not Found	High	Not Found
		FALSE	High	[R].LGELVVGPYDNTVVLEELR.[A]	1xTMT6plex [N-Term]		9.10978e-06	9.48527e-05	1	3	1	A0A3Q2HPX3	A0A3Q2HPX3 [1130-1148]	0	2344.3	0	145726		202016		198259		159546		184538		162327		207220		159559		171385		170546		184977			High	Not Found	High	Not Found	High	Not Found	High	Not Found	High	Not Found
		FALSE	High	[R].LQPQTTYDITVLPIYK.[T]	1xTMT6plex [K16]; 1xTMT6plex [N-Term]		4.98371e-07	9.48527e-05	1	3	2	A0A3Q2HPX3	A0A3Q2HPX3 [1055-1070]	0	2351.36	0	1.63119e+06	891189	2.11343e+06	747402	1.38645e+06	702609	902100	718680	777792	754636	650647	676260	1.96907e+06	443624	1.84822e+06	755903	2.02607e+06	520763	1.20528e+06	1.10203e+06	1.10585e+06	937777		High	High	High	High	High	High	High	High	High	High
		FALSE	High	[R].KIGVLITDGK.[S]	2xTMT6plex [K1; K10]; 1xTMT6plex [N-Term]		0.000172324	9.48527e-05	1	4	2	A0A3Q2HPX3	A0A3Q2HPX3 [1302-1311]	1	1731.13	0	1.22269e+06	579915	1.82501e+06	505987	1.76534e+06	410925	1.35678e+06	314460	1.44535e+06	360166	1.01181e+06	294047	2.35764e+06	227756	1.62726e+06	388899	2.48626e+06	263352	1.62059e+06	898945	1.63246e+06	850530		High	High	High	High	High	High	High	High	High	High
		FALSE	High	[R].VGVVQYSSDPR.[T]	1xTMT6plex [N-Term]		0.000341058	9.48527e-05	1	3	4	A0A3Q2HPX3	A0A3Q2HPX3 [179-189]	0	1435.77	0	683965		728669	59316.7	445924	53754.1	224352		265573		205527	30019.5	750702		554787		781776	19565.4	352791	116272	362423	97189.5		High	Not Found	High	High	High	High	High	Not Found	High	Not Found
		FALSE	High	[K].VHIVVTSNSVK.[I]	1xTMT6plex [K11]; 1xTMT6plex [N-Term]		8.4584e-05	9.48527e-05	1	3	4	A0A3Q2HPX3	A0A3Q2HPX3 [2653-2663]	0	1641.01	0	641607		862818		664218		445811		407406		415312		682948		527751		672065		438444		499721			High	High	High	High	High	High	High	High	High	High
		FALSE	High	[K].VEDIIEAINTFPYR.[G]	1xTMT6plex [N-Term]		1.55195e-05	9.48527e-05	1	3	1	A0A3Q2HPX3	A0A3Q2HPX3 [500-513]	0	1909.03	0	341766		306235		405518		352947		327783		284885		410794		322354		421013		262935		505641			High	Not Found	High	Not Found	High	Not Found	High	Not Found	High	Not Found
		FALSE	High	[R].TEFNLNQYYQR.[D]	1xTMT6plex [N-Term]		6.00948e-06	9.48527e-05	1	3	2	A0A3Q2HPX3	A0A3Q2HPX3 [190-200]	0	1704.85	0	2.79136e+06		2.86017e+06		2.05138e+06		1.11942e+06		1.32601e+06		872730		2.68289e+06		2.47761e+06		2.56782e+06		1.52729e+06		1.44108e+06			High	Not Found	High	Not Found	High	Not Found	High	Not Found	High	Not Found
		FALSE	High	[R].VYDPSTSTLNVR.[W]	1xTMT6plex [N-Term]		1.29437e-06	9.48527e-05	1	4	2	A0A3Q2HPX3	A0A3Q2HPX3 [1854-1865]	0	1580.85	0	639767		820364		439133		195019		214712		161008		596233		472434		662894		355970		317411			High	Not Found	High	Not Found	High	Not Found	High	Not Found	High	Not Found
		FALSE	High	[R].YRPVAGGESK.[E]	1xTMT6plex [K10]; 1xTMT6plex [N-Term]		0.000356344	9.48527e-05	1	3	2	A0A3Q2HPX3	A0A3Q2HPX3 [757-766]	0	1521.88	0	3.81833e+06		4.41415e+06		2.5822e+06		1.24388e+06		1.16994e+06		960534		4.24013e+06		2.69313e+06		4.06051e+06		2.00555e+06		1.85207e+06			High	Not Found	High	Not Found	High	Not Found	High	Not Found	High	Not Found
		FALSE	High	[K].YILDFIAALVSAFDIGEEK.[T]	1xTMT6plex [K19]; 1xTMT6plex [N-Term]		7.59916e-05	9.48527e-05	1	3	1	A0A3Q2HPX3	A0A3Q2HPX3 [158-176]	0	2572.43	0	51813.2		59906.8		37968		31305		33686.7		28944.2		59538.2		41426.8		70357.3		53509.7		38417.5			High	Not Found	High	Not Found	High	Not Found	High	Not Found	High	Not Found
		FALSE	High	[R].YKVEYYPVSGGK.[R]	2xTMT6plex [K2; K12]; 1xTMT6plex [N-Term]		2.74752e-06	9.48527e-05	1	4	2	A0A3Q2HPX3	A0A3Q2HPX3 [1415-1426]	1	2077.19	0	710474	444471	829444	389431	659352	364432	403319	324882	389707	446621	391549	346495	818629	331766	588154	504287	931102	357381	548398	656807	517289	737371		High	High	High	High	High	High	High	High	High	High
		FALSE	High	[K].VLVVVTDGR.[S]	1xTMT6plex [N-Term]		0.000234317	9.48527e-05	1	4	9	A0A3Q2HPX3	A0A3Q2HPX3 [2430-2438]	0	1186.74	0	6.17019e+06	1.32561e+06	1.12258e+07	1.32397e+06	5.48506e+06	1.03594e+06	2.97001e+06	1.22015e+06	2.80463e+06	1.39531e+06	2.11422e+06	1.46452e+06	7.46197e+06	746150	7.2549e+06	1.23219e+06	7.67098e+06	795811	4.2022e+06	1.80715e+06	4.05764e+06	1.59277e+06		High	High	High	High	High	High	High	High	High	High
		FALSE	High	[K].VMILITDGK.[S]	1xTMT6plex [K9]; 1xTMT6plex [N-Term]		0.000232043	9.48527e-05	1	3	4	A0A3Q2HPX3	A0A3Q2HPX3 [544-552]	0	1447.9	0	1.08667e+07	8.17883e+06	1.34218e+07	8.31219e+06	6.84916e+06	6.39701e+06	2.93689e+06	3.96849e+06	2.94603e+06	4.11497e+06	2.22228e+06	3.5282e+06	1.10937e+07	3.76767e+06	8.67902e+06	6.10718e+06	1.22155e+07	4.15458e+06	5.05343e+06	1.46151e+07	5.30845e+06	1.42837e+07		High	High	High	High	High	High	High	High	High	High
		FALSE	High	[K].VTDETTDSFK.[I]	1xTMT6plex [K10]; 1xTMT6plex [N-Term]		3.90261e-05	9.48527e-05	1	3	3	A0A3Q2HPX3	A0A3Q2HPX3 [731-740]	0	1600.85	0	2.23874e+06		2.74068e+06		1.78344e+06		943432		951831		825173		2.45513e+06		1.30658e+06		2.14281e+06		1.13129e+06		1.24649e+06			High	Not Found	High	Not Found	High	Not Found	High	Not Found	High	Not Found
		FALSE	High	[R].VQISLVQYSR.[D]	1xTMT6plex [N-Term]		0.000286175	9.48527e-05	1	3	2	A0A3Q2HPX3	A0A3Q2HPX3 [477-486]	0	1421.83	0	498386		612462		503703		318466		334251		299428		619164		546926		640469		352200		447969			High	High	High	High	High	High	High	High	High	High
		FALSE	High	[R].VQIALAQYSGDPR.[T]	1xTMT6plex [N-Term]		1.35178e-06	9.48527e-05	1	4	2	A0A3Q2HPX3	A0A3Q2HPX3 [1236-1248]	0	1646.91	0	727870		1.04114e+06		627167		393733		332858		296541		753962		785528		733359		502326		484332			High	Not Found	High	Not Found	High	Not Found	High	Not Found	High	Not Found
		FALSE	High	[R].NNVILQPLQSDTPYK.[I]	1xTMT6plex [K15]; 1xTMT6plex [N-Term]		1.27851e-05	9.48527e-05	1	4	1	A0A3Q2HPX3	A0A3Q2HPX3 [2080-2094]	0	2188.24	0	2.24948e+06		3.97851e+06		2.82842e+06		1.5674e+06		1.34066e+06		1.00466e+06		3.13023e+06		1.55633e+06		2.44883e+06		1.5578e+06		2.35243e+06			High	Not Found	High	Not Found	High	Not Found	High	Not Found	High	Not Found
		FALSE	High	[R].QGSGTTASR.[F]	1xTMT6plex [N-Term]		0.000520834	9.48527e-05	1	3	5	A0A3Q2HPX3	A0A3Q2HPX3 [1078-1086]	0	1093.58	0	9.00996e+06	442204	9.92867e+06	526520	6.68835e+06	383165	1.33641e+06	208318	1.65288e+06	213422	1.48208e+06	266842	1.00342e+07	179078	7.71131e+06	339388	9.95203e+06	205405	3.93521e+06	754587	4.33664e+06	755482		High	High	High	High	High	High	High	High	High	High
		FALSE	High	[R].QHALSVGPQTTMLSVR.[D]	1xTMT6plex [N-Term]		0.000182712	9.48527e-05	1	3	1	A0A3Q2HPX3	A0A3Q2HPX3 [377-392]	0	1954.07	0																							No Quan Values	High	Not Found	High	Not Found	High	Not Found	High	Not Found	High	Not Found
		FALSE	High	[R].NIQVYNPTPHSLDVR.[W]	1xTMT6plex [N-Term]		1.93032e-05	9.48527e-05	1	4	1	A0A3Q2HPX3	A0A3Q2HPX3 [1941-1955]	0	1982.07	0		487582		491111		508940		671527		802606		685857		388791		652725		455744		523699		601567		Not Found	High	Not Found	High	Not Found	High	Not Found	High	Not Found	High
		FALSE	High	[K].SQDEVEIPAR.[E]	1xTMT6plex [N-Term]		6.16414e-05	9.48527e-05	1	3	4	A0A3Q2HPX3	A0A3Q2HPX3 [253-262]	0	1372.73	0	1.47303e+06	1.02922e+06	1.71254e+06	686526	1.01927e+06	493691	440914	553182	459458	677311	435671	550774	1.54456e+06	357042	969439	758786	1.49122e+06	382205	614745	906976	782120	1.07703e+06		High	High	High	High	High	High	High	High	High	High
		FALSE	High	[K].RLQPQTTYDITVLPIYK.[T]	1xTMT6plex [K17]; 1xTMT6plex [N-Term]		4.46088e-07	9.48527e-05	1	3	1	A0A3Q2HPX3	A0A3Q2HPX3 [1054-1070]	1	2507.46	0	1.43611e+06		1.6998e+06		1.28724e+06		837724		863703		691116		1.6917e+06		1.46062e+06		1.75516e+06		1.12096e+06		1.09841e+06			High	Not Found	High	Not Found	High	Not Found	High	Not Found	High	Not Found
		FALSE	High	[K].RVQIALAQYSGDPR.[T]	1xTMT6plex [N-Term]		1.04321e-05	9.48527e-05	1	4	6	A0A3Q2HPX3	A0A3Q2HPX3 [1235-1248]	1	1803.01	0	2.58863e+06	617854	2.93763e+06	627045	2.60928e+06	500223	2.36828e+06	991391	2.45408e+06	790136	1.84788e+06	845226	2.7686e+06	428723	2.95582e+06	919985	2.83218e+06	411305	2.2804e+06	662742	2.31397e+06	707858		High	High	High	High	High	High	High	High	High	High
		FALSE	High	[K].ALALGALQNIR.[Y]	1xTMT6plex [N-Term]		3.21333e-05	9.48527e-05	1	4	1	A0A3Q2HPX3	A0A3Q2HPX3 [2387-2397]	0	1368.85	0	615238		1.13278e+06		514245		188756		201736		143988		718832		779141		736988		434724		338300			High	Not Found	High	Not Found	High	Not Found	High	Not Found	High	Not Found
		FALSE	High	[R].FNQMLNQIPNDYHSSR.[N]	1xTMT6plex [N-Term]		6.61898e-08	9.48527e-05	1	4	1	A0A3Q2HPX3	A0A3Q2HPX3 [2925-2940]	0	2193.07	0	795817		1.07774e+06		863318		815965		766028		729431		1.05274e+06		1.1193e+06		1.03275e+06		831663		908099			High	Not Found	High	Not Found	High	Not Found	High	Not Found	High	Not Found
		FALSE	High	[R].DRCCDIPSR.[R]	2xCarbamidomethyl [C3; C4]; 1xTMT6plex [N-Term]		0.000657543	0.000185804	1	3	1	A0A3Q2HPX3	A0A3Q2HPX3 [2720-2728]	1	1407.67	0	302970		566191		310917		237805		249600		177795		442666		479691		434707		306979		301605			High	Not Found	High	Not Found	High	Not Found	High	Not Found	High	Not Found
		FALSE	High	[R].LKLSPADGTR.[G]	1xTMT6plex [K2]; 1xTMT6plex [N-Term]		0.000822016	0.000266709	1	4	5	A0A3Q2HPX3	A0A3Q2HPX3 [2237-2246]	1	1515.93	0	6.20896e+06	1.83365e+06	1.05671e+07	1.53298e+06	4.32571e+06	1.45934e+06	1.44756e+06	763083	1.28727e+06	1.06624e+06	951450	840674	6.11514e+06	960355	5.74557e+06	1.48844e+06	6.63747e+06	1.14578e+06	3.15642e+06	3.46244e+06	2.99553e+06	3.38838e+06		High	High	High	High	High	High	High	High	High	High
		FALSE	High	[R].DELLAAIKK.[I]	2xTMT6plex [K8; K9]; 1xTMT6plex [N-Term]		0.000888432	0.000348406	1	3	1	A0A3Q2HPX3	A0A3Q2HPX3 [201-209]	1	1688.09	0																							No Quan Values	High	Not Found	High	Not Found	High	Not Found	High	Not Found	High	Not Found
		FALSE	High	[K].IGVLITDGK.[S]	1xTMT6plex [K9]; 1xTMT6plex [N-Term]		0.00110578	0.000397416	1	4	5	A0A3Q2HPX3	A0A3Q2HPX3 [1303-1311]	0	1373.88	0	4.88517e+07	1.22766e+07	6.61329e+07	1.17423e+07	3.91557e+07	1.04135e+07	1.48567e+07	7.38788e+06	1.3077e+07	7.40159e+06	1.10353e+07	7.5247e+06	4.41697e+07	6.51106e+06	3.02127e+07	9.52091e+06	4.15135e+07	6.80146e+06	2.34344e+07	1.95417e+07	2.43903e+07	2.03129e+07		High	High	High	High	High	High	High	High	High	High
		FALSE	High	[K].EVTTPANQR.[R]	1xTMT6plex [N-Term]		0.00116667	0.000397416	1	3	9	A0A3Q2HPX3	A0A3Q2HPX3 [767-775]	0	1244.68	0	3.06466e+06	1.54931e+06	3.24502e+06	1.5103e+06	1.86544e+06	1.1301e+06	576405	563211	614283	655968	538245	472091	2.91376e+06	603927	2.64729e+06	1.01525e+06	3.11096e+06	649131	1.35985e+06	2.76463e+06	1.288e+06	2.51884e+06		High	High	High	High	High	High	High	High	High	High
		FALSE	High	[R].QNSVVLQK.[L]	1xTMT6plex [K8]; 1xTMT6plex [N-Term]		0.00111118	0.000397416	1	4	7	A0A3Q2HPX3	A0A3Q2HPX3 [1807-1814]	0	1373.85	0	3.01004e+06	925128	4.12485e+06	829765	2.47543e+06	784952	840560	469315	820548	537659	669413	406729	2.81078e+06	390593	1.97679e+06	604372	2.67686e+06	437077	1.41383e+06	1.65826e+06	1.62714e+06	1.78365e+06		High	High	High	High	High	High	High	High	High	High
		FALSE	High	[K].NADEVELK.[M]	1xTMT6plex [K8]; 1xTMT6plex [N-Term]		0.000993508	0.000397416	1	4	5	A0A3Q2HPX3	A0A3Q2HPX3 [1337-1344]	0	1375.78	0	4.61366e+06	1.53523e+06	8.48558e+06	1.55496e+06	4.85797e+06	1.23393e+06	1.6247e+06	578219	1.31525e+06	574274	1.31086e+06	518609	5.72139e+06	619151	2.75085e+06	809143	4.20011e+06	728328	2.30388e+06	2.13811e+06	3.20405e+06	3.59488e+06		High	High	High	High	High	High	High	High	High	High
		FALSE	High	[R].DELLAAIK.[K]	1xTMT6plex [K8]; 1xTMT6plex [N-Term]		0.00166766	0.000446755	1	3	3	A0A3Q2HPX3	A0A3Q2HPX3 [201-208]	0	1330.83	0	2.8926e+06	567370	3.48131e+06	628398	2.20042e+06	422436	1.04294e+06	327242	1.08422e+06	405268	1.10202e+06	392355	3.55131e+06	226105	1.76087e+06	387124	3.00923e+06	272987	1.40086e+06	782143	1.5976e+06	881061		High	High	High	High	High	High	High	High	High	High
		FALSE	High	[R].EKIFVPSK.[G]	2xTMT6plex [K2; K8]; 1xTMT6plex [N-Term]		0.00187694	0.000508408	1	3	3	A0A3Q2HPX3	A0A3Q2HPX3 [528-535]	1	1635.04	0	4.30952e+06		5.27185e+06		3.53823e+06		1.88604e+06		1.66075e+06		1548094		4.71672e+06		3.63419e+06		4.75395e+06		2.63425e+06		2.83602e+06			High	Not Found	High	Not Found	High	Not Found	High	Not Found	High	Not Found
		FALSE	High	[R].GFTGKDGAMGPR.[G]	1xTMT6plex [K5]; 1xTMT6plex [N-Term]		0.00292301	0.000731753	1	4	1	A0A3Q2HPX3	A0A3Q2HPX3 [2844-2855]	1	1651.9	0	636638		991385		457685		442044		454517		507969		648900		821776		729989		1.14331e+06		391235			High	Not Found	High	Not Found	High	Not Found	High	Not Found	High	Not Found
		FALSE	High	[K].ITWTQAPGR.[V]	1xTMT6plex [N-Term]		0.00333232	0.000842732	1	3	1	A0A3Q2HPX3	A0A3Q2HPX3 [741-749]	0	1258.71	0	1.16058e+06		1.16502e+06		1.07251e+06		891945		830665		810361		1.27505e+06		1.55496e+06		1.47225e+06		990096		1.1156e+06			High	Not Found	High	Not Found	High	Not Found	High	Not Found	High	Not Found
		FALSE	High	[R].VGVVQYSSDPR.[T]	1xPhospho [S/Y]; 1xTMT6plex [N-Term]	A0A3Q2HPX3 1xPhospho [S/Y]	0.00328217	0.000842732	1	3	5	A0A3Q2HPX3	A0A3Q2HPX3 [179-189]	0	1515.74	0	65865.6		63961.7		36755.6		14065.1		9016.81		16118.6		40455.6		27585.6		67505.2		22435.5		26813			High	Not Found	High	Not Found	High	Not Found	High	Not Found	High	Not Found
		FALSE	High	[K].VAIIITDGK.[S]	1xTMT6plex [K9]; 1xTMT6plex [N-Term]		0.00427632	0.000925382	1	3	2	A0A3Q2HPX3	A0A3Q2HPX3 [244-252]	0	1387.89	0																							No Quan Values	High	High	High	High	High	High	High	High	High	High
		FALSE	High	[R].GSPQDLITK.[D]	1xTMT6plex [K9]; 1xTMT6plex [N-Term]		0.0043874	0.000967262	1	3	3	A0A3Q2HPX3	A0A3Q2HPX3 [906-914]	0	1416.85	0	2.48758e+06	468277	2.78317e+06	474780	1.60684e+06	342603	821553	190867	762716	228631	697769	211203	2.45382e+06	219856	2.14629e+06	289289	2.5214e+06	202172	1.28374e+06	737766	1.19266e+06	755779		High	High	High	High	High	High	High	High	High	High
		FALSE	High	[R].VGVVQYSSDPR.[T]	2xPhospho [S7; S8]; 1xTMT6plex [N-Term]	A0A3Q2HPX3 2xPhospho [S185; S186]	0.00509491	0.000993499	1	3	1	A0A3Q2HPX3	A0A3Q2HPX3 [179-189]	0	1595.71	0	32750.8		46194.3		40517.6				20246.5		13658.6		44628.5		46786.3		60537		40182.2		24870.9			High	Not Found	High	Not Found	High	Not Found	Not Found	Not Found	High	Not Found
		FALSE	High	[K].ILLTPMTAGSR.[Q]	1xTMT6plex [N-Term]		0.00525585	0.000993499	1	3	1	A0A3Q2HPX3	A0A3Q2HPX3 [366-376]	0	1388.81	0	2.52934e+06		3.10869e+06		2.10872e+06		1.3825e+06		1.28953e+06		1.0602e+06		2.70765e+06		2.82041e+06		2.94004e+06		1.77695e+06		1.70098e+06			High	Not Found	High	Not Found	High	Not Found	High	Not Found	High	Not Found
		FALSE	High	[K].VTFHPTGDDRR.[L]	1xTMT6plex [N-Term]		0.00644285	0.00119571	1	3	1	A0A3Q2HPX3	A0A3Q2HPX3 [1119-1129]	1	1529.8	0	81513.4		109392		98711		69927.1		64521.3		53302		101889		116970		131090		86961		76308.9			High	Not Found	High	Not Found	High	Not Found	High	Not Found	High	Not Found
		FALSE	High	[K].LNTYNDK.[A]	1xTMT6plex [K7]; 1xTMT6plex [N-Term]		0.00787747	0.00146727	1	4	3	A0A3Q2HPX3	A0A3Q2HPX3 [2380-2386]	0	1325.75	0	959871	1.79038e+06	2.11737e+06	2.66394e+06	895610	1.46132e+06	271843	874121	218335	1.07264e+06	127695	897280	1.21298e+06	1.01678e+06	745670	1.50487e+06	1.11323e+06	1.18387e+06	543516	4.27173e+06	521102	4.21494e+06		High	High	High	High	High	High	High	High	High	High
		FALSE	High	[K].VHIVVTSNSVK.[I]	1xPhospho [T6]; 1xTMT6plex [K11]; 1xTMT6plex [N-Term]	A0A3Q2HPX3 1xPhospho [T2658]	0.0105335	0.0019641	1	3	1	A0A3Q2HPX3	A0A3Q2HPX3 [2653-2663]	0	1720.98	0	127012		181086		151984		101120		95075.2		66927.4		130287		98011.5		102748		96319.5		134610			High	Not Found	High	Not Found	High	Not Found	High	Not Found	High	Not Found
		FALSE	High	[K].SQDDVEAPSKK.[L]	1xPhospho [S1]; 2xTMT6plex [K10; K11]; 1xTMT6plex [N-Term]	A0A3Q2HPX3 1xPhospho [S1312]	0.010591	0.00200225	1	4	1	A0A3Q2HPX3	A0A3Q2HPX3 [1312-1322]	1	1971.04	0	359247		529853		318602		123724		139853		83854		360912		240507		345966		164383		177740			High	Not Found	High	Not Found	High	Not Found	High	Not Found	High	Not Found
		FALSE	High	[K].TKPLNTVR.[N]	1xTMT6plex [K2]; 1xTMT6plex [N-Term]		0.0136346	0.00247227	1	4	2	A0A3Q2HPX3	A0A3Q2HPX3 [1843-1850]	0	1386.88	0	2.15703e+06		3.26332e+06		1.67135e+06		493179		447586		387404		2.27845e+06		1.41773e+06		1.95771e+06		906058		1.13968e+06			High	Not Found	High	Not Found	High	Not Found	High	Not Found	High	Not Found
		FALSE	High	[K].QSLLEAVANLPYK.[G]	1xTMT6plex [K13]; 1xTMT6plex [N-Term]		0.0136346	0.00247227	1	4	1	A0A3Q2HPX3	A0A3Q2HPX3 [1260-1272]	0	1904.13	0	172192		135644		298464		190622		176242		183706		209975		159473		155840		274941		319535			High	Not Found	High	Not Found	High	Not Found	High	Not Found	High	Not Found
		FALSE	High	[K].VPPTVTSTVLKR.[L]	1xTMT6plex [K11]; 1xTMT6plex [N-Term]		0.0129006	0.00247227	1	3	1	A0A3Q2HPX3	A0A3Q2HPX3 [1043-1054]	1	1756.11	0																							No Quan Values	High	Not Found	High	Not Found	High	Not Found	High	Not Found	High	Not Found
		FALSE	High	[R].GQEITVR.[G]	1xTMT6plex [N-Term]		0.0167692	0.00307782	1	4	7	A0A3Q2HPX3	A0A3Q2HPX3 [2247-2253]	0	1031.6	0	3.16954e+06	1.14967e+06	4.60586e+06	1.18332e+06	2.71562e+06	864681	1.36195e+06	662060	1.30754e+06	635312	1.02275e+06	530094	3.3137e+06	578311	3.68364e+06	899399	3.51641e+06	603394	2.05566e+06	2.62851e+06	1.94177e+06	2.58834e+06		High	High	High	High	High	High	High	High	High	High
		FALSE	High	[K].VQVECSR.[G]	1xCarbamidomethyl [C5]; 1xTMT6plex [N-Term]		0.0223096	0.00379189	1	3	6	A0A3Q2HPX3	A0A3Q2HPX3 [427-433]	0	1106.58	0	1.15283e+07	922135	1.51213e+07	1.09474e+06	7.54252e+06	814052	2.43929e+06	456157	2.41739e+06	563516	2.31113e+06	436966	1.29042e+07	464664	1.19857e+07	514439	1.25727e+07	558962	5.15135e+06	2.11278e+06	4.96628e+06	2.03057e+06		High	High	High	High	High	High	High	High	High	High
		FALSE	High	[K].VTDETTDSFK.[I]	1xPhospho [T/S]; 1xTMT6plex [K10]; 1xTMT6plex [N-Term]	A0A3Q2HPX3 1xPhospho [T/S]	0.0224389	0.00379189	1	3	3	A0A3Q2HPX3	A0A3Q2HPX3 [731-740]	0	1680.81	0	171030		187408		169738		82695.5		94727.7		67815.9		211421		134349		162699		108851		138126			High	Not Found	High	Not Found	High	Not Found	High	Not Found	High	Not Found
		FALSE	High	[K].VPPTVTSTVLK.[R]	1xTMT6plex [K11]; 1xTMT6plex [N-Term]		0.0311441	0.00476361	1	3	2	A0A3Q2HPX3	A0A3Q2HPX3 [1043-1053]	0	1600.01	0		1.47932e+06		1.23708e+06		1.17723e+06		1.30518e+06		1.28185e+06		1.36685e+06		936421		1.58857e+06		976400		1.70182e+06		1.67521e+06		High	High	High	High	High	High	High	High	High	High
		FALSE	High	[K].VLVVVTDGR.[S]	1xPhospho [T6]; 1xTMT6plex [N-Term]	A0A3Q2HPX3 1xPhospho [T2435]	0.0395504	0.00569729	1	4	1	A0A3Q2HPX3	A0A3Q2HPX3 [2430-2438]	0	1266.7	0																							No Quan Values	High	Not Found	High	Not Found	High	Not Found	High	Not Found	High	Not Found
		FALSE	High	[R].TVPAPTNLR.[I]	1xTMT6plex [N-Term]		0.0462828	0.00660165	1	5	5	A0A3Q2HPX3	A0A3Q2HPX3 [1654-1662]	0	1197.72	0	8.96521e+06		1.30532e+07		6.73249e+06		2.18463e+06		1.88731e+06		1.74707e+06		8.58857e+06		5.84787e+06		8.23276e+06		3.62533e+06		4.2745e+06			High	Not Found	High	Not Found	High	Not Found	High	Not Found	High	Not Found
		FALSE	High	[K].TQAGMRPR.[A]	1xTMT6plex [N-Term]		0.0631873	0.00864535	1	4	1	A0A3Q2HPX3	A0A3Q2HPX3 [1292-1299]	0	1145.64	0																							No Quan Values	High	Not Found	High	Not Found	High	Not Found	High	Not Found	High	Not Found
		FALSE	High	[K].VMILITDGK.[S]	1xPhospho [T6]; 1xTMT6plex [K9]; 1xTMT6plex [N-Term]	A0A3Q2HPX3 1xPhospho [T549]	0.0639671	0.0088272	1	3	1	A0A3Q2HPX3	A0A3Q2HPX3 [544-552]	0	1527.86	0	1.51929e+06		1.66406e+06		1.16763e+06		701078		642890		537391		1.48992e+06		1.15648e+06		1.68908e+06		823705		1.02283e+06			High	Not Found	High	Not Found	High	Not Found	High	Not Found	High	Not Found
		FALSE	High	[K].EVTTPANQRR.[R]	1xTMT6plex [N-Term]		0.0647566	0.0088272	1	3	1	A0A3Q2HPX3	A0A3Q2HPX3 [767-776]	1	1400.78	0																							No Quan Values	High	Not Found	High	Not Found	High	Not Found	High	Not Found	High	Not Found
FALSE	3038	3	54	63	279	[Master Protein] Filamin B OS=Equus caballus OX=9796 GN=FLNB PE=3 SV=1	High	High	High	High	High	High	High	High	High	High	High	High	High	High	High	High	High	High	High	High	High	High
	Checked	Protein FDR Confidence: Combined	Master	Accession	Description	Exp. q-value: Combined	Sum PEP Score	Coverage [%]	# Peptides	# PSMs	# Unique Peptides	# Protein Groups	# AAs	MW [kDa]	calc. pI	Score Sequest HT: Sequest HT	# Peptides (by Search Engine): Sequest HT	# Razor Peptides	Abundances (Grouped): F1, 126, SM_37, Sample	Abundances (Grouped): F2, 126, SM_42, Sample	Abundances (Grouped): F1, 127N, SM_37, Sample	Abundances (Grouped): F2, 127N, SM_42, Sample	Abundances (Grouped): F1, 127C, SM_37, Sample	Abundances (Grouped): F2, 127C, SM_42, Sample	Abundances (Grouped): F1, 128N, OM_37, Sample	Abundances (Grouped): F2, 128N, OM_42, Sample	Abundances (Grouped): F1, 128C, OM_37, Sample	Abundances (Grouped): F2, 128C, OM_42, Sample	Abundances (Grouped): F1, 129N, OM_37, Sample	Abundances (Grouped): F2, 129N, OM_42, Sample	Abundances (Grouped): F1, 129C, AD_37, Sample	Abundances (Grouped): F2, 129C, AD_42, Sample	Abundances (Grouped): F1, 130N, AD_37, Sample	Abundances (Grouped): F2, 130N, AD_42, Sample	Abundances (Grouped): F1, 130C, AD_37, Sample	Abundances (Grouped): F2, 130C, AD_42, Sample	Abundances (Grouped): F1, 131N, Pool, Control	Abundances (Grouped): F2, 131N, Pool, Control	Abundances (Grouped): F1, 131C, Pool, Control	Abundances (Grouped): F2, 131C, Pool, Control	Found in Sample: [S1] F1: 126, Sample, SM_37	Found in Sample: [S12] F2: 126, Sample, SM_42	Found in Sample: [S2] F1: 127N, Sample, SM_37	Found in Sample: [S13] F2: 127N, Sample, SM_42	Found in Sample: [S3] F1: 127C, Sample, SM_37	Found in Sample: [S14] F2: 127C, Sample, SM_42	Found in Sample: [S4] F1: 128N, Sample, OM_37	Found in Sample: [S15] F2: 128N, Sample, OM_42	Found in Sample: [S5] F1: 128C, Sample, OM_37
	FALSE	High	Master Protein	A0A5F5PVA4	Filamin B OS=Equus caballus OX=9796 GN=FLNB PE=3 SV=1	0	226.172	23	63	279	54	1	2633	281.2	5.66	725.03	63	0	1.03736e+08	1.06125e+08	1.70013e+08	1.43857e+08	1.3024e+08	8.36258e+07	1.53892e+08	1.51201e+08	1.50831e+08	1.23286e+08	8.12543e+07	1.77876e+08	9.38529e+07	7.821e+07	1.03651e+08	1.01225e+08	1.01027e+08	7.6995e+07	1.16716e+08	1.01792e+08	1.17124e+08	1.01063e+08	High	High	High	High	High	High	High	High	High
		Checked	Confidence	Annotated Sequence	Modifications	Modifications in Master Proteins	Qvality PEP	Qvality q-value	# Protein Groups	# Proteins	# PSMs	Master Protein Accessions	Positions in Master Proteins	# Missed Cleavages	Theo. MH+ [Da]	# Razor Quan Results	Abundances (Grouped): F1, 126, SM_37, Sample	Abundances (Grouped): F2, 126, SM_42, Sample	Abundances (Grouped): F1, 127N, SM_37, Sample	Abundances (Grouped): F2, 127N, SM_42, Sample	Abundances (Grouped): F1, 127C, SM_37, Sample	Abundances (Grouped): F2, 127C, SM_42, Sample	Abundances (Grouped): F1, 128N, OM_37, Sample	Abundances (Grouped): F2, 128N, OM_42, Sample	Abundances (Grouped): F1, 128C, OM_37, Sample	Abundances (Grouped): F2, 128C, OM_42, Sample	Abundances (Grouped): F1, 129N, OM_37, Sample	Abundances (Grouped): F2, 129N, OM_42, Sample	Abundances (Grouped): F1, 129C, AD_37, Sample	Abundances (Grouped): F2, 129C, AD_42, Sample	Abundances (Grouped): F1, 130N, AD_37, Sample	Abundances (Grouped): F2, 130N, AD_42, Sample	Abundances (Grouped): F1, 130C, AD_37, Sample	Abundances (Grouped): F2, 130C, AD_42, Sample	Abundances (Grouped): F1, 131N, Pool, Control	Abundances (Grouped): F2, 131N, Pool, Control	Abundances (Grouped): F1, 131C, Pool, Control	Abundances (Grouped): F2, 131C, Pool, Control	Quan Info	Found in Sample: [S1] F1: 126, Sample, SM_37	Found in Sample: [S12] F2: 126, Sample, SM_42	Found in Sample: [S2] F1: 127N, Sample, SM_37	Found in Sample: [S13] F2: 127N, Sample, SM_42	Found in Sample: [S3] F1: 127C, Sample, SM_37	Found in Sample: [S14] F2: 127C, Sample, SM_42	Found in Sample: [S4] F1: 128N, Sample, OM_37	Found in Sample: [S15] F2: 128N, Sample, OM_42	Found in Sample: [S5] F1: 128C, Sample, OM_37	Found in Sample: [S16] F2: 128C, Sample, OM_42
		FALSE	High	[R].AIVHDNKDGTYAVTYIPDKTGR.[Y]	2xTMT6plex [K7; K19]; 1xTMT6plex [N-Term]		4.41593e-08	0	1	3	1	A0A5F5PVA4	A0A5F5PVA4 [1597-1618]	2	3121.72	0	280364		341521		320755		367111		292540		189355		221903		263323		262053		275062		276757			High	Not Found	High	Not Found	High	Not Found	High	Not Found	High	Not Found
		FALSE	High	[K].VVASGPGLQHGK.[V]	1xTMT6plex [K12]; 1xTMT6plex [N-Term]		2.47699e-08	0	1	3	9	A0A5F5PVA4	A0A5F5PVA4 [1136-1147]	0	1607.96	0	1.12549e+06	1.60582e+06	1.80172e+06	1.056e+06	1.31848e+06	765706	1.75371e+06	1.50236e+06	1.72331e+06	1.68116e+06	1.09041e+06	1.85995e+06	1.20096e+06	2.03784e+06	1.27303e+06	2.57504e+06	1.29591e+06	1.71367e+06	1.31509e+06	1.30052e+06	1.15138e+06	1.48717e+06		High	High	High	High	High	High	High	High	High	High
		FALSE	High	[R].LIALLEVLSQKR.[M]	1xTMT6plex [K11]; 1xTMT6plex [N-Term]		1.47438e-06	9.48527e-05	2	8	4	A0A3Q2GSY3; A0A5F5PVA4	A0A3Q2GSY3 [247-258]; A0A5F5PVA4 [50-61]	1	1841.2	0	235940	1.22718e+06	267141	1.12197e+06	319085	843393	274251	2.1647e+06	257829	1.70272e+06	248008	1.74437e+07	227194	1.28709e+06	192713	1.84665e+06	253010	1.47593e+06	217273	1.18114e+06	299637	1.25231e+06	Shared	High	High	High	High	High	High	High	High	High	High
		FALSE	High	[R].LIALLEVLSQK.[RK]	1xTMT6plex [K11]; 1xTMT6plex [N-Term]		0.00024364	9.48527e-05	3	12	3	A0A3Q2GSY3; F7BH02; A0A5F5PVA4	A0A3Q2GSY3 [247-257]; F7BH02 [77-87]; A0A5F5PVA4 [50-60]	0	1685.1	0	210949	359704	445974	641021	336422	333756	318543	601840	290073	552829	231208	852082	181613	264774	229123	351605	165375	222660	278247	400590	316950	435811	Shared	High	High	High	High	High	High	High	High	High	High
		FALSE	High	[K].IEYDDQNDGSCDVK.[Y]	1xCarbamidomethyl [C11]; 1xTMT6plex [K14]; 1xTMT6plex [N-Term]		0.000356344	9.48527e-05	1	3	1	A0A5F5PVA4	A0A5F5PVA4 [594-607]	0	2115.99	0		175629		255474		121562		165552		241335		216341		113555		188987		138363		72453		159121		Not Found	High	Not Found	High	Not Found	High	Not Found	High	Not Found	High
		FALSE	High	[R].IGNLQTDLSDGLR.[L]	1xTMT6plex [N-Term]		4.88857e-07	9.48527e-05	1	3	1	A0A5F5PVA4	A0A5F5PVA4 [37-49]	0	1630.9	0	1.86782e+06		3.86653e+06		2.73775e+06		5.1746e+06		4.83091e+06		3.80826e+06		2.12906e+06		2.41071e+06		2.21674e+06		3.52083e+06		3.59913e+06			High	Not Found	High	Not Found	High	Not Found	High	Not Found	High	Not Found
		FALSE	High	[R].FVPQEMGVHTVSVK.[Y]	1xTMT6plex [K14]; 1xTMT6plex [N-Term]		1.48706e-07	9.48527e-05	1	3	2	A0A5F5PVA4	A0A5F5PVA4 [2188-2201]	0	2016.14	0	3.27347e+06	4.87792e+06	5.38353e+06	6.05011e+06	3.84184e+06	4.12218e+06	4.74549e+06	6.7304e+06	4.59395e+06	6.22774e+06	1.9434e+06	7.71762e+06	2.81744e+06	3.75097e+06	2.77115e+06	5.56601e+06	2.7156e+06	3.66232e+06	3.24652e+06	4.67455e+06	3.39655e+06	4.49754e+06		High	High	High	High	High	High	High	High	High	High
		FALSE	High	[K].IAGPGLGSGVR.[A]	1xTMT6plex [N-Term]		0.000366912	9.48527e-05	1	3	8	A0A5F5PVA4	A0A5F5PVA4 [1426-1436]	0	1212.73	0	3.94012e+06	3.03456e+06	6.48081e+06	3.28771e+06	4.52841e+06	2.28072e+06	5.13614e+06	3.72303e+06	5.13873e+06	3.17887e+06	3.10493e+06	4.42322e+06	3.18836e+06	1.93164e+06	3.54589e+06	2.69969e+06	3.70944e+06	2.0184e+06	4.06135e+06	2.74426e+06	4.07939e+06	2.64923e+06		High	High	High	High	High	High	High	High	High	High
		FALSE	High	[K].LDVTILSPSRK.[V]	1xTMT6plex [K11]; 1xTMT6plex [N-Term]		4.42832e-05	9.48527e-05	1	3	4	A0A5F5PVA4	A0A5F5PVA4 [977-987]	1	1687.05	0	4.46779e+06	842690	6.14855e+06	1.33116e+06	5.68723e+06	689014	5.61922e+06	1.25841e+06	5.11975e+06	1.0664e+06	3.6054e+06	1.3943e+06	4.49298e+06	709091	4.40288e+06	884676	4.22155e+06	678862	5.4955e+06	783126	5.4339e+06	785108		High	High	High	High	High	High	High	High	High	High
		FALSE	High	[K].HVGNQQYNVTYVVK.[E]	1xTMT6plex [K14]; 1xTMT6plex [N-Term]		1.96931e-06	9.48527e-05	1	3	4	A0A5F5PVA4	A0A5F5PVA4 [2594-2607]	0	2107.17	0	577169	551058	903215	564463	732988	532013	786735	688990	784736	620951	416141	741145	502055	476374	491608	631498	482307	422366	573196	488834	574321	617469		High	High	High	High	High	High	High	High	High	High
		FALSE	High	[K].VAVTEGCQPSR.[V]	1xCarbamidomethyl [C7]; 1xTMT6plex [N-Term]		0.000125512	9.48527e-05	1	3	3	A0A5F5PVA4	A0A5F5PVA4 [1320-1330]	0	1432.74	0	224766	188890	262472	193195	186298	128025	220467	194887	322502	143507	100051	307482	111731	99835.8	191821	102135	158276	101479	181164	133425	147977	141014		High	High	High	High	High	High	High	High	High	High
		FALSE	High	[K].VDIQTEDLEDGTCK.[V]	1xCarbamidomethyl [C13]; 1xTMT6plex [K14]; 1xTMT6plex [N-Term]		2.53297e-05	9.48527e-05	1	3	1	A0A5F5PVA4	A0A5F5PVA4 [2076-2089]	0	2081.05	0																							No Quan Values	Not Found	High	Not Found	High	Not Found	High	Not Found	High	Not Found	High
		FALSE	High	[K].YGGPNHIVGSPFK.[A]	1xTMT6plex [K13]; 1xTMT6plex [N-Term]		1.83005e-05	9.48527e-05	1	3	6	A0A5F5PVA4	A0A5F5PVA4 [2487-2499]	0	1831.03	0	2.35333e+06	3.03043e+06	3.36234e+06	3.84328e+06	3.14633e+06	2.64453e+06	3.82771e+06	4.51168e+06	3.68488e+06	3.61942e+06	2.54786e+06	5.03789e+06	2.65443e+06	1.95008e+06	2.83129e+06	2.68392e+06	2.76577e+06	1.83792e+06	2.97477e+06	2.92449e+06	2.99549e+06	2.58526e+06		High	High	High	High	High	High	High	High	High	High
		FALSE	High	[K].YNDKHIPGSPFTAK.[I]	2xTMT6plex [K4; K14]; 1xTMT6plex [N-Term]		8.21483e-05	9.48527e-05	1	3	2	A0A5F5PVA4	A0A5F5PVA4 [1925-1938]	1	2262.28	0	675476		864686		987606		1.0624e+06		905416		740370		502169		455832		525967		716385		727180			High	Not Found	High	Not Found	High	Not Found	High	Not Found	High	Not Found
		FALSE	High	[K].VLPTYDASK.[V]	1xTMT6plex [K9]; 1xTMT6plex [N-Term]		0.00012249	9.48527e-05	1	3	7	A0A5F5PVA4	A0A5F5PVA4 [1542-1550]	0	1451.85	0	1.69566e+06	2.3964e+06	2.73062e+06	4.20236e+06	2.16279e+06	2.17338e+06	2.45126e+06	4.10914e+06	2.537e+06	3.41706e+06	1.29385e+06	5.07396e+06	1.37653e+06	1.81306e+06	1.54355e+06	2.3178e+06	1.57923e+06	1.78465e+06	1.9703e+06	2.6163e+06	1.84488e+06	2.52435e+06		High	High	High	High	High	High	High	High	High	High
		FALSE	High	[K].VMPCLVAPVAGR.[E]	1xCarbamidomethyl [C4]; 1xTMT6plex [N-Term]		0.000180057	9.48527e-05	1	3	6	A0A5F5PVA4	A0A5F5PVA4 [988-999]	0	1498.84	0	9.18595e+06	6.2208e+06	1.67835e+07	5.37632e+06	1.17247e+07	4.28262e+06	1.32448e+07	5.78653e+06	1.34462e+07	5.68945e+06	6.08998e+06	6.57939e+06	8.50943e+06	4.56654e+06	9.99639e+06	5.86e+06	9.42558e+06	4.65412e+06	1.01193e+07	5.05752e+06	9.81336e+06	5.12052e+06		High	High	High	High	High	High	High	High	High	High
		FALSE	High	[K].VKVFGPGVER.[S]	1xTMT6plex [K2]; 1xTMT6plex [N-Term]		9.41507e-05	9.48527e-05	1	3	5	A0A5F5PVA4	A0A5F5PVA4 [745-754]	1	1545.95	0	1.35375e+06	3.57564e+06	1.57854e+06	2.8468e+06	1.47705e+06	2.26195e+06	1.10538e+06	3.79406e+06	1.11803e+06	3.2579e+06	439232	4.47014e+06	696877	2.19448e+06	717389	2.72255e+06	693315	1.76236e+06	830446	2.63144e+06	861604	2.6097e+06		High	High	High	High	High	High	High	High	High	High
		FALSE	High	[K].VKVLPTYDASK.[V]	2xTMT6plex [K2; K11]; 1xTMT6plex [N-Term]		0.000394714	9.48527e-05	1	3	1	A0A5F5PVA4	A0A5F5PVA4 [1540-1550]	1	1908.18	0	472617		773161		601666		501879		444713		301153		452661		452215		475548		450595		527912			High	Not Found	High	Not Found	High	Not Found	High	Not Found	High	Not Found
		FALSE	High	[R].VKVFGPGIEGK.[D]	2xTMT6plex [K2; K11]; 1xTMT6plex [N-Term]		0.000116663	9.48527e-05	1	3	4	A0A5F5PVA4	A0A5F5PVA4 [1231-1241]	1	1818.15	0	1.1369e+06	458284	1.8779e+06	377940	1.54188e+06	259425	1.64303e+06	407109	1.57838e+06	393304	971039	517124	1.1859e+06	245063	1.08418e+06	403174	1.23891e+06	235012	1.27327e+06	318858	1.44616e+06	321310		High	High	High	High	High	High	High	High	High	High
		FALSE	High	[R].VKVEPAVDTSR.[V]	1xTMT6plex [K2]; 1xTMT6plex [N-Term]		1.95862e-05	9.48527e-05	1	3	2	A0A5F5PVA4	A0A5F5PVA4 [1220-1230]	1	1658.98	0	1.35635e+06	1.59871e+06	2.50127e+06	2.21224e+06	1.81584e+06	1.10534e+06	2.03431e+06	2.15154e+06	2.06008e+06	1.38824e+06	923347	2.7412e+06	1.13499e+06	1.05149e+06	1.12453e+06	1.44384e+06	1.2358e+06	960860	1.54029e+06	1.34945e+06	1.6219e+06	1.37839e+06		High	High	High	High	High	High	High	High	High	High
		FALSE	High	[K].VKAEGPGLTK.[S]	2xTMT6plex [K2; K10]; 1xTMT6plex [N-Term]		2.27647e-05	9.48527e-05	1	3	1	A0A5F5PVA4	A0A5F5PVA4 [848-857]	1	1687.07	0		6.04298e+06		9.28619e+06		4.81675e+06		9.83998e+06		7.1085e+06		1.1529e+07		3.718e+06		4.95418e+06		3.59818e+06		6.16977e+06		5.96433e+06		Not Found	High	Not Found	High	Not Found	High	Not Found	High	Not Found	High
		FALSE	High	[K].VLFASEEIPASPFR.[V]	1xTMT6plex [N-Term]		1.41175e-06	9.48527e-05	1	3	3	A0A5F5PVA4	A0A5F5PVA4 [823-836]	0	1791.98	0	1.90026e+06	2.47841e+06	3.05752e+06	2.25892e+06	2.37628e+06	1.9068e+06	2.86012e+06	3.17847e+06	2.76411e+06	2.84753e+06	1.55506e+06	3.66762e+06	1.92071e+06	1.53771e+06	2.3045e+06	2.33746e+06	2.05267e+06	1.60965e+06	2.29165e+06	2.14227e+06	2.15855e+06	2.29822e+06		High	High	High	High	High	High	High	High	High	High
		FALSE	High	[K].VSFAGDTIPK.[S]	1xTMT6plex [K10]; 1xTMT6plex [N-Term]		5.43174e-05	9.48527e-05	1	3	7	A0A5F5PVA4	A0A5F5PVA4 [430-439]	0	1492.88	0	1.26185e+06	8.69652e+06	2.291e+06	1.08924e+07	1.80568e+06	6.93456e+06	1.8173e+06	1.10681e+07	1.95356e+06	9.11101e+06	1.01842e+06	1.29034e+07	1.08132e+06	5.89823e+06	1.13326e+06	7.22557e+06	1.21279e+06	5.98861e+06	1.37239e+06	7.69775e+06	1.58372e+06	7.92375e+06		High	High	High	High	High	High	High	High	High	High
		FALSE	High	[K].VNQPASFAIR.[L]	1xTMT6plex [N-Term]		8.92389e-05	9.48527e-05	1	3	9	A0A5F5PVA4	A0A5F5PVA4 [2333-2342]	0	1331.76	0	4.78155e+06	4.88454e+06	7.24184e+06	5.93667e+06	5.4587e+06	4.10539e+06	6.53055e+06	5.35314e+06	6.58162e+06	4.76359e+06	3.70169e+06	5.59552e+06	4.37104e+06	3.72133e+06	4.82475e+06	4.68337e+06	4.46271e+06	4.0164e+06	4.97864e+06	4.72775e+06	5.18649e+06	4.38883e+06		High	High	High	High	High	High	High	High	High	High
		FALSE	High	[R].VNIGQGSHPQK.[V]	1xTMT6plex [K11]; 1xTMT6plex [N-Term]		1.89475e-06	9.48527e-05	1	3	5	A0A5F5PVA4	A0A5F5PVA4 [734-744]	0	1622.94	0	728740	4.39961e+06	1.05988e+06	8.19042e+06	942616	3.90434e+06	1.01352e+06	8.05427e+06	1.00474e+06	4.92621e+06	613557	8.28047e+06	690747	3.49363e+06	722227	2.47258e+06	768011	3.04572e+06	764481	3.96662e+06	847087	4.41007e+06		High	High	High	High	High	High	High	High	High	High
		FALSE	High	[R].VPVKDVVDPSK.[V]	2xTMT6plex [K4; K11]; 1xTMT6plex [N-Term]		0.00033611	9.48527e-05	1	3	1	A0A5F5PVA4	A0A5F5PVA4 [1413-1423]	1	1870.16	0		617835		1.33265e+06		473726		1.40122e+06		1.24436e+06		1.80423e+06		364434		734973		408487		725301		666491		Not Found	High	Not Found	High	Not Found	High	Not Found	High	Not Found	High
		FALSE	High	[K].MDCQETPEGYK.[V]	1xCarbamidomethyl [C3]; 1xTMT6plex [K11]; 1xTMT6plex [N-Term]		0.000528483	9.48527e-05	1	3	2	A0A5F5PVA4	A0A5F5PVA4 [2460-2470]	0	1815.87	0		267767		724772		270611		471020		354251		759990		289890		270380		223412		320086		338079		Not Found	High	Not Found	High	Not Found	High	Not Found	High	Not Found	High
		FALSE	High	[K].SPFEVNVDK.[A]	1xTMT6plex [K9]; 1xTMT6plex [N-Term]		0.000400521	9.48527e-05	1	3	3	A0A5F5PVA4	A0A5F5PVA4 [341-349]	0	1492.84	0	1.29114e+06	5.3023e+06	2.01368e+06	1.08622e+07	1.86728e+06	4.0947e+06	2.31887e+06	8.73217e+06	2.33997e+06	7.7212e+06	1.70375e+06	1.16879e+07	1.63673e+06	3.98231e+06	1.78463e+06	4.44544e+06	1.61386e+06	3.66432e+06	1.9266e+06	5.91238e+06	1.88733e+06	5.97357e+06		High	High	High	High	High	High	High	High	High	High
		FALSE	High	[K].SPFTVGVAAPLDLSK.[I]	1xTMT6plex [K15]; 1xTMT6plex [N-Term]		3.18227e-05	9.48527e-05	1	3	1	A0A5F5PVA4	A0A5F5PVA4 [932-946]	0	1960.15	0																							No Quan Values	High	Not Found	High	Not Found	High	Not Found	High	Not Found	High	Not Found
		FALSE	High	[K].SPFVVQVGEACSPNACR.[A]	2xCarbamidomethyl [C11; C16]; 1xTMT6plex [N-Term]		1.23231e-07	9.48527e-05	1	3	2	A0A5F5PVA4	A0A5F5PVA4 [440-456]	0	2107.03	0	2.21274e+06	1.89283e+06	2.77095e+06	1.447e+06	3.20053e+06	1.29547e+06	3.54021e+06	1.80704e+06	3.37495e+06	1.95494e+06	2.94181e+06	1.87646e+06	2.70043e+06	1.24521e+06	2.69136e+06	2.30371e+06	3.03244e+06	1.28942e+06	2.97803e+06	1.18435e+06	3.55945e+06	1.31826e+06		High	High	High	High	High	High	High	High	High	High
		FALSE	High	[K].SSFLVDCSK.[A]	1xCarbamidomethyl [C7]; 1xTMT6plex [K9]; 1xTMT6plex [N-Term]		8.13522e-05	9.48527e-05	1	3	6	A0A5F5PVA4	A0A5F5PVA4 [2562-2570]	0	1500.81	0	810767	1.20668e+06	1.05945e+06	1.30225e+06	1.0175e+06	964106	1.01948e+06	1.52827e+06	910426	1.23248e+06	624942	1.7008e+06	717180	812000	554572	1.01012e+06	655942	762076	722308	785005	879946	1.00362e+06		High	High	High	High	High	High	High	High	High	High
		FALSE	High	[K].CLATGPGIASTVK.[T]	1xCarbamidomethyl [C1]; 1xTMT6plex [K13]; 1xTMT6plex [N-Term]		8.89198e-06	9.48527e-05	1	3	2	A0A5F5PVA4	A0A5F5PVA4 [1648-1660]	0	1733	0	399844	915221	684421	892906	588962	714560	598737	979208	462888	951017	320522	1.04219e+06	340428	836598	273942	1.07297e+06	304306	850334	377875	714388	546765	1.03997e+06		High	High	High	High	High	High	High	High	High	High
		FALSE	High	[K].EAFTNKPNVFTVVTR.[G]	1xTMT6plex [K6]; 1xTMT6plex [N-Term]		5.37709e-06	9.48527e-05	1	3	4	A0A5F5PVA4	A0A5F5PVA4 [1340-1354]	0	2181.24	0	1.15278e+07	1.24847e+07	1.96109e+07	1.98398e+07	1.37449e+07	1.03834e+07	1.67837e+07	1.91301e+07	1.61568e+07	1.48857e+07	7.5642e+06	2.3051e+07	9.28049e+06	9.12097e+06	1.03154e+07	1.17283e+07	1.0001e+07	8.33754e+06	1.23844e+07	1.30842e+07	1.20682e+07	1.2269e+07		High	High	High	High	High	High	High	High	High	High
		FALSE	High	[K].AAGSGELGVTVK.[G]	1xTMT6plex [K12]; 1xTMT6plex [N-Term]		1.35832e-06	9.48527e-05	1	3	1	A0A5F5PVA4	A0A5F5PVA4 [481-492]	0	1546.92	0	283288		410352		307477		324925		312004		135036		218046		176103		224285		224027		230799			High	Not Found	High	Not Found	High	Not Found	High	Not Found	High	Not Found
		FALSE	High	[R].ATQTGDASK.[C]	1xTMT6plex [K9]; 1xTMT6plex [N-Term]		0.000259586	9.48527e-05	1	3	3	A0A5F5PVA4	A0A5F5PVA4 [1639-1647]	0	1336.75	0	598226	270595	1.08645e+06	525667	647045	180408	301352	310245	762204	216009	284924	379895	481097	205602	724753	212126	542413	252609	668602	318092	624161	290166		High	High	High	High	High	High	High	High	High	High
		FALSE	High	[K].FADEHVPGSPFTVK.[I]	1xTMT6plex [K14]; 1xTMT6plex [N-Term]		2.87373e-05	9.48527e-05	1	3	2	A0A5F5PVA4	A0A5F5PVA4 [2106-2119]	0	1989.08	0	221917	220240	309775	206365	306727	134163	312281	199250	232125	244008	157794	277171	205035	117798	203965	147682	183569	120157	223189	125053	261481	175092		High	High	High	High	High	High	High	High	High	High
		FALSE	High	[K].VDPSHDASK.[V]	1xTMT6plex [K9]; 1xTMT6plex [N-Term]		0.000838136	0.000266709	2	8	7	A0A3Q2GSY3; A0A5F5PVA4	A0A3Q2GSY3 [1038-1046]; A0A5F5PVA4 [839-847]	0	1413.77	0	1.15466e+06	250927	986109	226592	1.10152e+06	137099	937531	328821	909203	275618	509592	547113	883516	153425	716253	312908	1.03469e+06	160067	812904	201096	823162	216063	Shared	High	High	High	High	High	High	High	High	High	High
		FALSE	High	[R].VQAQGPGLK.[E]	1xTMT6plex [K9]; 1xTMT6plex [N-Term]		0.00102293	0.000397416	1	3	13	A0A5F5PVA4	A0A5F5PVA4 [1331-1339]	0	1355.84	0	2.22187e+06	6.68084e+06	3.97231e+06	9.77701e+06	2.70071e+06	4.86731e+06	3.24483e+06	8.34266e+06	3.20855e+06	6.99541e+06	1.40075e+06	1.1448e+07	1.70352e+06	3.79286e+06	1.79479e+06	4.54545e+06	1.80987e+06	3.60556e+06	2.35434e+06	5.94063e+06	2.34308e+06	5.93e+06		High	High	High	High	High	High	High	High	High	High
		FALSE	High	[K].YGGELVPHFPTR.[V]	1xTMT6plex [N-Term]		0.00109506	0.000397416	1	3	2	A0A5F5PVA4	A0A5F5PVA4 [1208-1219]	0	1601.86	0	186817	526556	222356	617126	202086	452515	213750	633334	243734	716080	183650	746466	183937	574125	235018	726735	243038	468031	189378	580145	192091	577978		High	High	High	High	High	High	High	High	High	High
		FALSE	High	[K].IQQNTFTR.[W]	1xTMT6plex [N-Term]		0.0016192	0.000446755	3	12	22	A0A3Q2GSY3; F7BH02; A0A5F5PVA4	A0A3Q2GSY3 [214-221]; F7BH02 [44-51]; A0A5F5PVA4 [17-24]	0	1236.69	0	3.35438e+07	1.92369e+07	7.62043e+07	2.62682e+07	4.7061e+07	1.48221e+07	4.07997e+07	2.599e+07	4.09451e+07	2.51619e+07	2.62636e+07	3.65736e+07	2.18005e+07	1.06406e+07	2.64552e+07	1.19866e+07	2.44982e+07	9.12873e+06	3.50617e+07	1.98573e+07	3.4299e+07	1.97132e+07	Shared	High	High	High	High	High	High	High	High	High	High
		FALSE	High	[K].VEPAVDTSR.[V]	1xTMT6plex [N-Term]		0.00141148	0.000446755	1	3	2	A0A5F5PVA4	A0A5F5PVA4 [1222-1230]	0	1202.66	0	507663	383968	763853	474010	632187	284087	814597	442019	785741	447404	484801	535454	444828	257079	559811	423846	518829	287280	587505	338802	580293	332312		High	High	High	High	High	High	High	High	High	High
		FALSE	High	[K].LDVTILSPSR.[K]	1xTMT6plex [N-Term]		0.00150429	0.000446755	1	3	1	A0A5F5PVA4	A0A5F5PVA4 [977-986]	0	1329.79	0	3.84634e+06		4.4685e+06		4.20511e+06		5.2193e+06		4.81716e+06		3514966		3.86868e+06		4.50514e+06		4.23457e+06		4.3735e+06		4.29266e+06			High	Not Found	High	Not Found	High	Not Found	High	Not Found	High	Not Found
		FALSE	High	[K].YADEEIPR.[S]	1xTMT6plex [N-Term]		0.00200145	0.000508408	1	3	4	A0A5F5PVA4	A0A5F5PVA4 [1528-1535]	0	1221.63	0	3.19827e+06	2.51003e+06	5.82042e+06	3.73925e+06	4.06834e+06	2.08515e+06	5.96674e+06	4.15389e+06	5.33285e+06	3.58215e+06	2.74037e+06	5.70626e+06	2.23417e+06	1.79389e+06	2.34192e+06	2.53059e+06	2.6252e+06	1.55993e+06	3.75573e+06	2.50608e+06	3.5476e+06	2.52648e+06		High	High	High	High	High	High	High	High	High	High
		FALSE	High	[R].AYGPGLEK.[S]	1xTMT6plex [K8]; 1xTMT6plex [N-Term]		0.00185851	0.000508408	1	3	3	A0A5F5PVA4	A0A5F5PVA4 [650-657]	0	1292.76	0	1.83585e+06	1.77767e+06	4.12568e+06	3.55343e+06	2.40651e+06	1.79902e+06	2.77432e+06	3.45057e+06	3.01938e+06	2.83262e+06	1.09638e+06	3.74844e+06	1.74784e+06	1.7393e+06	2.1789e+06	2.21456e+06	1.89798e+06	1.79112e+06	2.35845e+06	2.42707e+06	2.1818e+06	2.16133e+06		High	High	High	High	High	High	High	High	High	High
		FALSE	High	[R].ILQSFTVDSSK.[A]	1xTMT6plex [K11]; 1xTMT6plex [N-Term]		0.00263097	0.000669205	1	3	1	A0A5F5PVA4	A0A5F5PVA4 [1439-1449]	0	1682.97	0	1.69887e+06		1.93406e+06		1.91426e+06		2.24958e+06		2.01435e+06		1.63849e+06		2.04466e+06		1.92286e+06		2.04017e+06		1.9351e+06		2.03165e+06			High	Not Found	High	Not Found	High	Not Found	High	Not Found	High	Not Found
		FALSE	High	[R].EVGEHLVSIKK.[N]	2xTMT6plex [K10; K11]; 1xTMT6plex [N-Term]		0.00252789	0.000669205	1	3	1	A0A5F5PVA4	A0A5F5PVA4 [2001-2011]	1	1926.2	0		461672		594492		352982		551954		660154		862629		368120		537037		380880		483500		406871		Not Found	High	Not Found	High	Not Found	High	Not Found	High	Not Found	High
		FALSE	High	[K].AGLAPLEVR.[V]	1xTMT6plex [N-Term]		0.0033662	0.000842732	1	3	4	A0A5F5PVA4	A0A5F5PVA4 [1450-1458]	0	1154.71	0	4.8578e+06		7.36135e+06		5.90888e+06		6.67833e+06		7.3086e+06		3.64227e+06		3.77337e+06		4.9401e+06		4.31939e+06		5.54617e+06		5.21449e+06			High	High	High	High	High	High	High	High	High	High
		FALSE	High	[K].VAVTEGCQPSR.[V]	1xCarbamidomethyl [C7]; 1xPhospho [S10]; 1xTMT6plex [N-Term]	A0A5F5PVA4 1xPhospho [S1329]	0.00436494	0.000967262	1	3	4	A0A5F5PVA4	A0A5F5PVA4 [1320-1330]	0	1512.71	0	336298	204466	376368	327482	349544	236189	316522	292756	271625	227273	161013	399413	158829	197675	223498	281187	227966	217431	269840	250142	240636	246994		High	High	High	High	High	High	High	High	High	High
		FALSE	High	[K].AIVDGNLK.[L]	1xTMT6plex [K8]; 1xTMT6plex [N-Term]		0.00550745	0.000993499	3	12	1	A0A3Q2GSY3; F7BH02; A0A5F5PVA4	A0A3Q2GSY3 [298-305]; F7BH02 [128-135]; A0A5F5PVA4 [101-108]	0	1287.8	0	4.02387e+06		5.59041e+06		5.09156e+06		7.18084e+06		6.76739e+06		4.81349e+06		3.33544e+06		3.11178e+06		3.62212e+06		5.09194e+06		5.05776e+06		Shared	High	Not Found	High	Not Found	High	Not Found	High	Not Found	High	Not Found
		FALSE	High	[R].GDYVLAVK.[W]	1xTMT6plex [K8]; 1xTMT6plex [N-Term]		0.00545045	0.000993499	1	3	2	A0A5F5PVA4	A0A5F5PVA4 [2610-2617]	0	1322.81	0	5.43156e+06		8.13212e+06		6.97295e+06		9.97242e+06		9.47919e+06		4770956		4.54604e+06		5.45384e+06		5.11383e+06		6.1121e+06		6.27856e+06			High	High	High	High	High	High	High	High	High	High
		FALSE	High	[R].VNIGQGSHPQK.[V]	1xPhospho [S7]; 1xTMT6plex [K11]; 1xTMT6plex [N-Term]	A0A5F5PVA4 1xPhospho [S740]	0.00679111	0.00123873	1	3	1	A0A5F5PVA4	A0A5F5PVA4 [734-744]	0	1702.9	0	74470.7		124958		69415.4		118642		118110		62651.9		52970.6		78937.6		47565.5		77980.4		72339.9			High	Not Found	High	Not Found	High	Not Found	High	Not Found	High	Not Found
		FALSE	High	[K].LVSIDSK.[A]	1xTMT6plex [K7]; 1xTMT6plex [N-Term]		0.0101407	0.00187339	3	12	33	A0A3Q2GSY3; F7BH02; A0A5F5PVA4	A0A3Q2GSY3 [291-297]; F7BH02 [121-127]; A0A5F5PVA4 [94-100]	0	1219.77	0	5.67927e+07	6.15458e+07	1.1428e+08	9.57834e+07	7.68725e+07	4.51323e+07	7.03282e+07	1.19681e+08	6.85755e+07	9.92814e+07	4.42984e+07	1.54846e+08	3.77786e+07	3.27518e+07	4.1002e+07	4.60097e+07	4.2302e+07	2.88877e+07	5.82257e+07	6.60739e+07	5.85599e+07	5.51584e+07	Shared	High	High	High	High	High	High	High	High	High	High
		FALSE	High	[K].RLPNNHIGISFIPR.[E]	1xPhospho [S10]; 1xTMT6plex [N-Term]	A0A5F5PVA4 1xPhospho [S1996]	0.0108241	0.00200225	1	3	1	A0A5F5PVA4	A0A5F5PVA4 [1987-2000]	1	1943.06	0		1.71561e+06		1.52447e+06		1.66785e+06		2.19215e+06		2.01762e+06		2.25034e+06		1.56282e+06		2.00837e+06		1.55421e+06		1.72859e+06		1.6402e+06		Not Found	High	Not Found	High	Not Found	High	Not Found	High	Not Found	High
		FALSE	High	[R].AGGPGLER.[GA]	1xTMT6plex [N-Term]		0.0107653	0.00200225	2	7	12	F7BH02; A0A5F5PVA4	F7BH02 [2243-2250]; A0A5F5PVA4 [2229-2236]	0	985.563	0	1.95149e+07	2.82186e+07	3.06408e+07	3.30368e+07	2.19417e+07	1.76297e+07	1.47444e+07	2.69055e+07	1.63591e+07	2.17876e+07	7.64206e+06	3.23031e+07	9.00727e+06	1.01661e+07	1.15327e+07	1.08247e+07	1.00018e+07	1.06997e+07	1.31826e+07	2.24251e+07	1.36297e+07	2.19765e+07	Shared	High	High	High	High	High	High	High	High	High	High
		FALSE	High	[K].GLEELVK.[Q]	1xTMT6plex [K7]; 1xTMT6plex [N-Term]		0.0114942	0.00221912	1	3	2	A0A5F5PVA4	A0A5F5PVA4 [496-502]	0	1245.78	0	7.80284e+06	1.32595e+06	1.60342e+07	1.56313e+06	1.08905e+07	838286	1.1598e+07	1.43555e+06	1.11207e+07	1.36015e+06	4.60186e+06	1.57369e+06	7.43615e+06	872996	8.08813e+06	1.47717e+06	7.75421e+06	842910	8.44749e+06	1.21807e+06	8.63928e+06	1.18259e+06		High	High	High	High	High	High	High	High	High	High
		FALSE	High	[K].VVASGPGLQHGK.[V]	1xPhospho [S4]; 1xTMT6plex [K12]; 1xTMT6plex [N-Term]	A0A5F5PVA4 1xPhospho [S1139]	0.0143339	0.00247227	1	3	2	A0A5F5PVA4	A0A5F5PVA4 [1136-1147]	0	1687.93	0		522998		427215		381343		483987		593497		583426		462846		504174		391500		445830		388727		Not Found	High	Not Found	High	Not Found	High	Not Found	High	Not Found	High
		FALSE	High	[K].KIQQNTFTR.[W]	1xTMT6plex [K1]; 1xTMT6plex [N-Term]		0.013189	0.00247227	3	12	5	A0A3Q2GSY3; F7BH02; A0A5F5PVA4	A0A3Q2GSY3 [213-221]; F7BH02 [43-51]; A0A5F5PVA4 [16-24]	1	1593.95	0	1.31394e+06	308350	1.89524e+06	386070	1.51694e+06	302069	1.57875e+06	555851	1.69995e+06	562316	1.1376e+06	543149	1.04699e+06	253331	1.17861e+06	443839	1.08245e+06	258082	1.26638e+06	369627	1.24139e+06	361819	Shared	High	High	High	High	High	High	High	High	High	High
		FALSE	High	[K].DAGKAPLK.[I]	2xTMT6plex [K4; K8]; 1xTMT6plex [N-Term]		0.0174458	0.00311714	1	3	1	A0A5F5PVA4	A0A5F5PVA4 [674-681]	1	1486.96	0		1.9681e+06		2.41645e+06		1.19247e+06		1.6684e+06		1.26832e+06		2.09705e+06		1.1942e+06		1.42394e+06		1.31279e+06		1.21876e+06		1.32237e+06		Not Found	High	Not Found	High	Not Found	High	Not Found	High	Not Found	High
		FALSE	High	[K].SPFTVGVAAPLDLSK.[I]	1xPhospho [S/T]; 1xTMT6plex [K15]; 1xTMT6plex [N-Term]	A0A5F5PVA4 1xPhospho [S/T]	0.0180493	0.00331581	1	3	2	A0A5F5PVA4	A0A5F5PVA4 [932-946]	0	2040.12	0		115523		94183.5		77308.5		157670		146855		156340		53756.2		109832		57111.5		89593.3		75724.2		Not Found	High	Not Found	High	Not Found	High	Not Found	High	Not Found	High
		FALSE	High	[K].VSFAGDTIPK.[S]	1xPhospho [T7]; 1xTMT6plex [K10]; 1xTMT6plex [N-Term]	A0A5F5PVA4 1xPhospho [T436]	0.0193254	0.00349746	1	3	2	A0A5F5PVA4	A0A5F5PVA4 [430-439]	0	1572.84	0	1.27882e+06	1.24346e+06	2.00426e+06	1.4157e+06	1.71406e+06	845152	1.88875e+06	1.57064e+06	1.80668e+06	1.38853e+06	1.12674e+06	1.81253e+06	1.25176e+06	955773	1.21278e+06	1.20996e+06	1.31615e+06	949562	1.38828e+06	1.15376e+06	1.47666e+06	1.1435e+06		High	High	High	High	High	High	High	High	High	High
		FALSE	High	[K].VFGPGIEGK.[D]	1xTMT6plex [K9]; 1xTMT6plex [N-Term]		0.0195474	0.00353682	1	3	3	A0A5F5PVA4	A0A5F5PVA4 [1233-1241]	0	1361.82	0	2.21088e+06	4.52426e+06	2.96101e+06	8.01127e+06	2.59477e+06	4.40449e+06	3.24887e+06	1.03712e+07	3.05243e+06	8.52731e+06	1.90383e+06	1.44577e+07	1.95552e+06	5.08154e+06	2.184e+06	6.8435e+06	2.13535e+06	5.45056e+06	2.32548e+06	5.98012e+06	2.52215e+06	6.43729e+06		High	High	High	High	High	High	High	High	High	High
[truncated: 40,833 more rows]
[truncated: 20 more columns]
